# Supplementary material for: Morphological and molecular data reveal one new species of Coltricia and one new species of Sidera in Hymenochaetales from South China
Source: MycoKeys. 2026 Jan 15;127:89–105. doi: 10.3897/mycokeys.127.173104 (PMC12828331; doi:10.3897/mycokeys.127.173104)
Supplement: XML Treatment for Coltricia subpusilla [file mycokeys.127.173104-treatment1.xml]

<!DOCTYPE tp:taxon-treatment
  PUBLIC "-//TaxonX//DTD Taxonomic Treatment Publishing DTD v0 20100105//EN" "tax-treatment-NSO.dtd">
<tp:taxon-treatment xmlns:tp="http://www.plazi.org/taxpub"><tp:treatment-meta><kwd-group><label>Taxon classification</label><kwd>
                <named-content content-type="kingdom">Fungi</named-content>
              </kwd><kwd>
                <named-content content-type="order">Hymenochaetales</named-content>
              </kwd><kwd>
                <named-content content-type="family">Hymenochaetaceae</named-content>
              </kwd></kwd-group><mixed-citation publication-type="journal"><person-group><name><surname>Li</surname><given-names>Wan-Ying</given-names></name><name><surname>Jing</surname><given-names>Wen</given-names></name><name><surname>Guan</surname><given-names>Qian-Xin</given-names></name><name><surname>Wu</surname><given-names>Fang</given-names></name></person-group><article-title>Morphological and molecular data reveal one new species of <italic><tp:taxon-name><tp:taxon-name-part taxon-name-part-type="genus" reg="Coltricia">Coltricia</tp:taxon-name-part></tp:taxon-name></italic> and one new species of <italic><tp:taxon-name><tp:taxon-name-part taxon-name-part-type="genus" reg="Sidera">Sidera</tp:taxon-name-part></tp:taxon-name></italic> in <tp:taxon-name><tp:taxon-name-part taxon-name-part-type="order" reg="Hymenochaetales">Hymenochaetales</tp:taxon-name-part></tp:taxon-name> from South China</article-title><source>MycoKeys</source><day>15</day><month>01</month><year>2026</year><volume>127</volume><fpage>89</fpage><lpage>105</lpage><pub-id pub-id-type="doi">10.3897/mycokeys.127.173104</pub-id></mixed-citation></tp:treatment-meta><tp:nomenclature><tp:taxon-name><object-id xmlns:xlink="http://www.w3.org/1999/xlink" content-type="arpha" xlink:type="simple">C27B2385-B647-5EC7-9092-1B3887CBDBDA</object-id><tp:taxon-name-part taxon-name-part-type="genus" reg="Coltricia">Coltricia</tp:taxon-name-part> <tp:taxon-name-part taxon-name-part-type="species" reg="subpusilla">subpusilla</tp:taxon-name-part><object-id xmlns:xlink="http://www.w3.org/1999/xlink" content-type="mycobank" xlink:type="simple">860043</object-id></tp:taxon-name><tp:taxon-authority>F. Wu, W.Y. Li, W. Jing &amp; Y.C. Dai,</tp:taxon-authority><tp:taxon-status xmlns:xlink="http://www.w3.org/1999/xlink" xlink:type="simple">sp. nov.</tp:taxon-status><xref ref-type="fig" rid="F3">Figs 3</xref><xref ref-type="fig" rid="F4">, 4</xref></tp:nomenclature><tp:treatment-sec sec-type="Diagnosis"><title>Diagnosis.</title><p><italic><tp:taxon-name><tp:taxon-name-part taxon-name-part-type="genus" reg="Coltricia">Coltricia</tp:taxon-name-part> <tp:taxon-name-part taxon-name-part-type="species" reg="subpusilla">subpusilla</tp:taxon-name-part></tp:taxon-name></italic> is distinguished by its annual, laterally stipitate, small, flabelliform to subcircular pilei, angular pores (2–3 per mm), and basidiospores that are smooth to verrucose, usually with one guttule and CB+.</p><fig id="F3" position="float" orientation="portrait"><object-id xmlns:xlink="http://www.w3.org/1999/xlink" content-type="doi" xlink:type="simple">10.3897/mycokeys.127.173104.figure3</object-id><object-id xmlns:xlink="http://www.w3.org/1999/xlink" content-type="zenodo_dep_id" xlink:type="simple">0</object-id><object-id xmlns:xlink="http://www.w3.org/1999/xlink" content-type="arpha" xlink:type="simple">13DA2A6D-6167-57F1-95D2-DA5CA466F3B0</object-id><label>Figure 3.</label><caption><p>Basidiomata of <italic><tp:taxon-name><tp:taxon-name-part taxon-name-part-type="genus" reg="Coltricia">Coltricia</tp:taxon-name-part> <tp:taxon-name-part taxon-name-part-type="species" reg="subpusilla">subpusilla</tp:taxon-name-part></tp:taxon-name></italic> (holotype, Wu 2076). <bold>A</bold>. Pore surface; <bold>B</bold>. Pileal surface.</p></caption><graphic xmlns:xlink="http://www.w3.org/1999/xlink" xlink:href="mycokeys-127-089-g003.jpg" id="oo_1512775.jpg" position="float" orientation="portrait" xlink:type="simple"><uri content-type="original_file" xlink:type="simple">https://binary.pensoft.net/fig/1512775</uri></graphic></fig><fig id="F4" position="float" orientation="portrait"><object-id xmlns:xlink="http://www.w3.org/1999/xlink" content-type="doi" xlink:type="simple">10.3897/mycokeys.127.173104.figure4</object-id><object-id xmlns:xlink="http://www.w3.org/1999/xlink" content-type="zenodo_dep_id" xlink:type="simple">0</object-id><object-id xmlns:xlink="http://www.w3.org/1999/xlink" content-type="arpha" xlink:type="simple">00EB8EA6-9B8B-5E1E-992E-920C889A5CC7</object-id><label>Figure 4.</label><caption><p>Microscopic structures of <italic><tp:taxon-name><tp:taxon-name-part taxon-name-part-type="genus" reg="Coltricia">Coltricia</tp:taxon-name-part> <tp:taxon-name-part taxon-name-part-type="species" reg="subpusilla">subpusilla</tp:taxon-name-part></tp:taxon-name></italic> (holotype, Wu 2076). <bold>A</bold>. Basidiospores; <bold>B</bold>. Basidia and basidioles; <bold>C</bold>. Hyphae from context; <bold>D</bold>. Hyphae from trama.</p></caption><graphic xmlns:xlink="http://www.w3.org/1999/xlink" xlink:href="mycokeys-127-089-g004.jpg" id="oo_1512776.jpg" position="float" orientation="portrait" xlink:type="simple"><uri content-type="original_file" xlink:type="simple">https://binary.pensoft.net/fig/1512776</uri></graphic></fig></tp:treatment-sec><tp:treatment-sec sec-type="Holotype"><title>Holotype.</title><p>China. • Anhui Province, Anqing, Yuexi County, Laibang Town, <named-content xmlns:xlink="http://www.w3.org/1999/xlink" content-type="dwc:verbatimCoordinates" xlink:type="simple">30°54'32"N, 116°14'7"E</named-content>, 725 m asl., 4 July 2024, on bark of dead <italic><tp:taxon-name><tp:taxon-name-part taxon-name-part-type="genus" reg="Pinus">Pinus</tp:taxon-name-part></tp:taxon-name></italic>, F. Wu leg., Wu 2076 (<named-content xmlns:xlink="http://www.w3.org/1999/xlink" content-type="dwc:institutional_code" xlink:type="simple">BJFC</named-content> 046384, holotype).</p></tp:treatment-sec><tp:treatment-sec sec-type="Etymology"><title>Etymology.</title><p><italic>Subpusilla</italic> (Lat.): Referring to its macro-morphological resemblance to <italic><tp:taxon-name><tp:taxon-name-part taxon-name-part-type="genus" reg="Coltricia">Coltricia</tp:taxon-name-part> <tp:taxon-name-part taxon-name-part-type="species" reg="pusilla">pusilla</tp:taxon-name-part></tp:taxon-name></italic>.</p></tp:treatment-sec><tp:treatment-sec sec-type="Description"><title>Description.</title><p><bold><italic>Basidiomata</italic></bold>. Annual, laterally stipitate, solitary to gregarious, soft fibrous without odor or taste when fresh, becoming soft corky when dry. Pilei small, flabelliform to more or less circular, flat to slightly depressed towards the stipitate, up to 13 mm in diam and 1 mm thick at center. Pileal surface velutinate, radially aligned fine hair extending to the margin, reddish brown to honey yellow from center to margin, slightly shiny, margin thinning out and lobed. Pore surface fawn color to greyish brown when fresh, become greyish brown when dry; pores angular, 2–3 per mm; dissepiments thin, entire. Context greyish brown to clay-buff color when dry, soft corky, up to 0.5 mm thick. Tubes fawn color, distinctly deeper than context in color, soft corky, up to 0.5 mm long. Stipe reddish brown, corky and finely velutinate when fresh, up to 0.9 cm long and 1 mm in diam, with a more or less swollen tip.</p><p><bold><italic>Hyphal structure</italic></bold>. Hyphal system monomitic; generative hyphae simple septate, tissue darkening but otherwise unchanged in KOH.</p><p><bold><italic>Context</italic></bold>. Contextual hyphae buff color to cinnamon-buff color, thick-walled with a wide lumen, rarely branched, frequently simple septate, straight, more or less regularly arranged, 4.0–9.4 μm in diam; hyphae in stipe clay-buff color, thick-walled with a narrow lumen, rarely septate and branched, sometimes sclerified, distinctly narrower than those in context, loosely interwoven, 3.7–5.5 μm in diam.</p><p><bold><italic>Tubes</italic></bold>. Tramal hyphae buff yellow color to cinnamon-buff color, slightly thick-walled with a wide lumen, rarely branched, frequently simple septate, more or less flexuous, loosely interwoven, 3–5 μm in diam. Cystidia and cystidioles absent. Basidia clavate, with four sterigmata and a simple septum at the base, 20–25 × 6–10 μm; basidioles similar in shape but slightly smaller.</p><p><bold><italic>Basidiospores</italic></bold>. Navicular to ellipsoid, cinnamon-buff color, thick-walled, smooth to verrucose, usually with one guttule, IKI–, CB+, (4.8–)5.9–7.4(–9.0) × (2.9–)3.4–4.5(–5.1) μm, L = 6.70 μm, W = 3.95 μm, Q = 1.65–1.74 (n = 60/2).</p></tp:treatment-sec><tp:treatment-sec sec-type="Additional specimen examined (paratype)"><title>Additional specimen examined (paratype).</title><p>China. • Anhui Province, Anqing, Yuexi County, Laibang Town, <named-content xmlns:xlink="http://www.w3.org/1999/xlink" content-type="dwc:verbatimCoordinates" xlink:type="simple">30°54'32"N, 116°14'7"E</named-content>, 722 m asl., 4 July 2024, on dead bark of <italic><tp:taxon-name><tp:taxon-name-part taxon-name-part-type="genus" reg="Pinus">Pinus</tp:taxon-name-part></tp:taxon-name></italic>, F. Wu leg., Wu 2077 (<named-content xmlns:xlink="http://www.w3.org/1999/xlink" content-type="dwc:institutional_code" xlink:type="simple">BJFC</named-content> 046385).</p></tp:treatment-sec></tp:taxon-treatment>
