# Supplementary material for: Morphological and molecular data reveal one new species of Coltricia and one new species of Sidera in Hymenochaetales from South China
Source: MycoKeys. 2026 Jan 15;127:89–105. doi: 10.3897/mycokeys.127.173104 (PMC12828331; doi:10.3897/mycokeys.127.173104)
Supplement: XML Treatment for Sidera pini [file mycokeys.127.173104-treatment2.xml]

<!DOCTYPE tp:taxon-treatment
  PUBLIC "-//TaxonX//DTD Taxonomic Treatment Publishing DTD v0 20100105//EN" "tax-treatment-NSO.dtd">
<tp:taxon-treatment xmlns:tp="http://www.plazi.org/taxpub"><tp:treatment-meta><kwd-group><label>Taxon classification</label><kwd>
                <named-content content-type="kingdom">Fungi</named-content>
              </kwd><kwd>
                <named-content content-type="order">Hymenochaetales</named-content>
              </kwd><kwd>
                <named-content content-type="family">Repetobasidiaceae</named-content>
              </kwd></kwd-group><mixed-citation publication-type="journal"><person-group><name><surname>Li</surname><given-names>Wan-Ying</given-names></name><name><surname>Jing</surname><given-names>Wen</given-names></name><name><surname>Guan</surname><given-names>Qian-Xin</given-names></name><name><surname>Wu</surname><given-names>Fang</given-names></name></person-group><article-title>Morphological and molecular data reveal one new species of <italic><tp:taxon-name><tp:taxon-name-part taxon-name-part-type="genus" reg="Coltricia">Coltricia</tp:taxon-name-part></tp:taxon-name></italic> and one new species of <italic><tp:taxon-name><tp:taxon-name-part taxon-name-part-type="genus" reg="Sidera">Sidera</tp:taxon-name-part></tp:taxon-name></italic> in <tp:taxon-name><tp:taxon-name-part taxon-name-part-type="order" reg="Hymenochaetales">Hymenochaetales</tp:taxon-name-part></tp:taxon-name> from South China</article-title><source>MycoKeys</source><day>15</day><month>01</month><year>2026</year><volume>127</volume><fpage>89</fpage><lpage>105</lpage><pub-id pub-id-type="doi">10.3897/mycokeys.127.173104</pub-id></mixed-citation></tp:treatment-meta><tp:nomenclature><tp:taxon-name><object-id xmlns:xlink="http://www.w3.org/1999/xlink" content-type="arpha" xlink:type="simple">679E9258-B285-5465-B2E5-E6CA1E6A7419</object-id><tp:taxon-name-part taxon-name-part-type="genus" reg="Sidera">Sidera</tp:taxon-name-part> <tp:taxon-name-part taxon-name-part-type="species" reg="pini">pini</tp:taxon-name-part><object-id xmlns:xlink="http://www.w3.org/1999/xlink" content-type="mycobank" xlink:type="simple">860044</object-id></tp:taxon-name><tp:taxon-authority>F. Wu, W.Y. Li, W. Jing &amp; Y.C. Dai,</tp:taxon-authority><tp:taxon-status xmlns:xlink="http://www.w3.org/1999/xlink" xlink:type="simple">sp. nov.</tp:taxon-status><xref ref-type="fig" rid="F5">Figs 5</xref><xref ref-type="fig" rid="F6">, 6</xref></tp:nomenclature><tp:treatment-sec sec-type="Diagnosis"><title>Diagnosis.</title><p><italic><tp:taxon-name><tp:taxon-name-part taxon-name-part-type="genus" reg="Sidera">Sidera</tp:taxon-name-part> <tp:taxon-name-part taxon-name-part-type="species" reg="pini">pini</tp:taxon-name-part></tp:taxon-name></italic> can be diagnosed by annual, resupinate basidiomata with angular pores (8–12 per mm), dimitic hyphal system, presence of cystidioles (cystidia absent), and allantoid basidiospores that occasionally with one or two guttules.</p><fig id="F5" position="float" orientation="portrait"><object-id xmlns:xlink="http://www.w3.org/1999/xlink" content-type="doi" xlink:type="simple">10.3897/mycokeys.127.173104.figure5</object-id><object-id xmlns:xlink="http://www.w3.org/1999/xlink" content-type="zenodo_dep_id" xlink:type="simple">0</object-id><object-id xmlns:xlink="http://www.w3.org/1999/xlink" content-type="arpha" xlink:type="simple">006E14A8-2EE4-57B1-8FB0-AEAB3C33C92B</object-id><label>Figure 5.</label><caption><p>Basidiomata of <italic><tp:taxon-name><tp:taxon-name-part taxon-name-part-type="genus" reg="Sidera">Sidera</tp:taxon-name-part> <tp:taxon-name-part taxon-name-part-type="species" reg="pini">pini</tp:taxon-name-part></tp:taxon-name></italic> (holotype, Wu 1848).</p></caption><graphic xmlns:xlink="http://www.w3.org/1999/xlink" xlink:href="mycokeys-127-089-g005.jpg" id="oo_1512777.jpg" position="float" orientation="portrait" xlink:type="simple"><uri content-type="original_file" xlink:type="simple">https://binary.pensoft.net/fig/1512777</uri></graphic></fig><fig id="F6" position="float" orientation="portrait"><object-id xmlns:xlink="http://www.w3.org/1999/xlink" content-type="doi" xlink:type="simple">10.3897/mycokeys.127.173104.figure6</object-id><object-id xmlns:xlink="http://www.w3.org/1999/xlink" content-type="zenodo_dep_id" xlink:type="simple">0</object-id><object-id xmlns:xlink="http://www.w3.org/1999/xlink" content-type="arpha" xlink:type="simple">920378C4-0AA9-53CC-8D95-474DCBD15466</object-id><label>Figure 6.</label><caption><p>Microscopic structures of <italic><tp:taxon-name><tp:taxon-name-part taxon-name-part-type="genus" reg="Sidera">Sidera</tp:taxon-name-part> <tp:taxon-name-part taxon-name-part-type="species" reg="pini">pini</tp:taxon-name-part></tp:taxon-name></italic> (holotype, Wu 1848). <bold>A</bold>. Basidiospores; <bold>B</bold>. Basidia and basidioles; <bold>C</bold>. Cystidioles; <bold>D</bold>. Hyphae from subiculum; <bold>E</bold>. Hyphae from trama; <bold>F</bold>. Hyphae at dissepiment edge.</p></caption><graphic xmlns:xlink="http://www.w3.org/1999/xlink" xlink:href="mycokeys-127-089-g006.jpg" id="oo_1512778.jpg" position="float" orientation="portrait" xlink:type="simple"><uri content-type="original_file" xlink:type="simple">https://binary.pensoft.net/fig/1512778</uri></graphic></fig></tp:treatment-sec><tp:treatment-sec sec-type="Holotype"><title>Holotype.</title><p>China. • Jiangxi Province, Jian, Jinggangshan County, Jinggangshan, <named-content xmlns:xlink="http://www.w3.org/1999/xlink" content-type="dwc:verbatimCoordinates" xlink:type="simple">26°32'22"N, 114°8'54"E</named-content>, 985 m asl., 12 July 2024, on fallen trunk of <italic><tp:taxon-name><tp:taxon-name-part taxon-name-part-type="genus" reg="Pinus">Pinus</tp:taxon-name-part> <tp:taxon-name-part taxon-name-part-type="species" reg="massoniana">massoniana</tp:taxon-name-part></tp:taxon-name></italic>, F. Wu leg., Wu 1848 (<named-content xmlns:xlink="http://www.w3.org/1999/xlink" content-type="dwc:institutional_code" xlink:type="simple">BJFC</named-content> 046157, holotype).</p></tp:treatment-sec><tp:treatment-sec sec-type="Etymology"><title>Etymology.</title><p><italic>Pini</italic> (Lat.): Referring to the species growth on <italic><tp:taxon-name><tp:taxon-name-part taxon-name-part-type="genus" reg="Pinus">Pinus</tp:taxon-name-part></tp:taxon-name></italic> sp.</p></tp:treatment-sec><tp:treatment-sec sec-type="Description"><title>Description.</title><p><bold><italic>Basidiomata</italic></bold>. Annual, resupinate, soft and white when fresh, soft corky when dry, up to 12 cm long, 2.1 cm wide, and 2.5 mm thick at center. Pore surface white to cream color when fresh, becoming cream color to buff color when dry; pores angular, 8–12 per mm; dissepiments thin, lacerate. Margin fertile, not differentiate. Subiculum very thin to almost absent; tubes concolorous with pore surface, up to 2 mm long.</p><p><bold><italic>Hyphal structure</italic></bold>. Hyphal system dimitic; generative hyphae with clamp connections; skeletal hyphae dominant; all hyphae IKI–, CB–; tissue unchanged in KOH.</p><p><bold><italic>Subiculum</italic></bold>. Generative hyphae hyaline, thin-walled, unbranched, 1–2 μm in diam; skeletal hyphae dominant, thick-walled with a narrow to medium lumen, occasionally branched, flexuous, interwoven, 2–3 μm diam.</p><p><bold><italic>Tubes</italic></bold>. Generative hyphae hyaline, thin-walled, unbranched, 1–2 μm in diam, dominating at dissepiment edges; skeletal hyphae dominant in trama except dissepiment edges, thick-walled with a narrow to medium lumen, occasionally branched, flexuous, interwoven, 2–3 μm in diam. Rosette-like crystals abundant, 3–11 μm in diam. Cystidia absent; cystidioles present, fusoid, hyaline, thin-walled, basally slightly swollen, with an obtuse or capitate tip and often hyphoid neck, 9.0–11.2 × 2.8–3.6 μm. Basidia barrel-shaped, hyaline, with four sterigmata and a basal clamp connection, 6.2–7.0 × 3.2–4.2 μm; basidioles in shape similar to basidia, but slightly shorter.</p><p><bold><italic>Basidiospores</italic></bold>. Allantoid, hyaline, thin-walled, smooth, occasionally with one or two guttules, IKI–, CB–, (1.7–)2.2–2.9(–3.8) × 1.1–1.5(–1.6) μm, L = 2.63 μm, W = 1.32 μm, Q = 1.98–1.99 (n = 60/2).</p></tp:treatment-sec><tp:treatment-sec sec-type="Additional specimen examined"><title>Additional specimen examined.</title><p>China. • Jiangxi Province, Jian, Jinggangshan County, Jinggangshan, <named-content xmlns:xlink="http://www.w3.org/1999/xlink" content-type="dwc:verbatimCoordinates" xlink:type="simple">26°32'22"N, 114°8'54"E</named-content>, 985 m asl., 12 July 2024, on fallen trunk of <italic><tp:taxon-name><tp:taxon-name-part taxon-name-part-type="genus" reg="Pinus">Pinus</tp:taxon-name-part> <tp:taxon-name-part taxon-name-part-type="species" reg="massoniana">massoniana</tp:taxon-name-part></tp:taxon-name></italic>, F. Wu leg., Wu 1847 (<named-content xmlns:xlink="http://www.w3.org/1999/xlink" content-type="dwc:institutional_code" xlink:type="simple">BJFC</named-content> 046156).</p></tp:treatment-sec></tp:taxon-treatment>
