# Supplementary material for: Morphological and molecular data reveal one new species of Coltricia and one new species of Sidera in Hymenochaetales from South China
Source: MycoKeys. 2026 Jan 15;127:89–105. doi: 10.3897/mycokeys.127.173104 (PMC12828331; doi:10.3897/mycokeys.127.173104)
Supplement: Supplementary material 1 — Tree of Coltricia [file mycokeys-127-089-s001.nxs]

#NEXUS
[written Tue Jul 15 10:34:35 CST 2025 by Mesquite  version 3.04 (build 725) at DESKTOP-KNUB3P0/192.168.217.1]

BEGIN TAXA;
	TITLE Taxa;
	DIMENSIONS NTAX=91;
	TAXLABELS
		Coltricia_abieticola_Cui_12276 Coltricia_abieticola_Cui_12312 Coltricia_australica_TU103694 Coltricia_austrosinensis_Dai_13093 Coltricia_austrosinensis_Dai_13098 Coltricia_baoshanensis_Cui_8147 Coltricia_baoshanensis_Dai_13075 Coltricia_barbata_AMV1866 Coltricia_barbata_AMV1925 Coltricia_cinnamomea_Cui_12549 Coltricia_cinnamomea_Cui_12584 Coltricia_cinnamomea_TN8199 Coltricia_confluens_TAA181460 Coltricia_confluens_TF072287 Coltricia_crassa_Cui_10255 Coltricia_crassa_Dai_15163 Coltricia_dependens_Cui_9210 Coltricia_dependens_Dai_10944 Coltricia_fimbriata_Dai_22300 Coltricia_focicola_Dai_16090 Coltricia_focicola_Dai_26383 Coltricia_fragilissima_Dai_16636 Coltricia_globosa_Cui_7545 Coltricia_globosa_Dai_18420 Coltricia_hamata_AMV1897 Coltricia_hamata_AMV2076 Coltricia_hirtipes_Dai_16647 Coltricia_hirtipes_Dai_16651 Coltricia_kinabaluensis_Dai_13957 Coltricia_kinabaluensis_Dai_13958 Coltricia_lateralis_Cui_12563 Coltricia_lateralis_Dai_13564 Coltricia_lenis_Dai_22367 Coltricia_lenis_Dai_22374 Coltricia_macropora_Cui_9019 Coltricia_macropora_Cui_9039 Coltricia_minima_Dai_15206 Coltricia_minima_Dai_15222 Coltricia_minor_Dai_16088 Coltricia_minuscula_BO228063 Coltricia_montagnei_Cui_10169 Coltricia_montagnei_Dai_12137 Coltricia_montagnei_MF_9696 Coltricia_navispora_MCA3921 Coltricia_navispora_TH9529 Coltricia_oblectabilis_AMV2255 Coltricia_oblectabilis_TH9187 Coltricia_perennis_Cui_10318 Coltricia_perennis_Cui_10319 Coltricia_perennis_JV_080966 Coltricia_pseudodependens_Cui_12582 Coltricia_pseudodependens_Cui_8138 Coltricia_pusilla_Dai_15168 Coltricia_pusilla_Dai_26381 Coltricia_pusilla_MN26795 Coltricia_pyrophila_Cui_10314 Coltricia_pyrophila_Cui_10411 Coltricia_pyrophila_Cui_12553 Coltricia_raigadensis_AMH10511 Coltricia_raigadensis_MMH1211 Coltricia_rigida_Dai_13622a Coltricia_rigida_Dai_16322 Coltricia_sinoperennis_Dai_11625 Coltricia_sinoperennis_Dai_13095 Coltricia_sonorensis_RV13144 Coltricia_strigosipes_Dai_15145 Coltricia_strigosipes_Dai_15586 Coltricia_subcinnamomea_Dai_17016 Coltricia_subcinnamomea_Dai_17022 Coltricia_subglobosa_Dai_25569 Coltricia_subglobosa_Yuan_6253 Coltricia_subverrucata_Dai_12919 Coltricia_subverrucata_Dai_15600 Coltricia_tenuihypha_Dai_22684 Coltricia_tenuihypha_Dai_22690 Coltricia_tibetica_Cui_12208 Coltricia_velutina_Dai_16980 Coltricia_verrucata_Dai_15120 Coltricia_verrucata_Dai_15125 Coltricia_weii_Cui_12624 Coltricia_weii_Dai_13422 Coltricia_weii_Dai_25824 Coltricia_wenshanensis_Dai_15585 Coltricia_wuyiensis_Dai_25601 Coltricia_wuyiensis_Dai_26431 Coltricia_yunnanensis_CLZhao_4204 Coltricia_zixishanensis_CLZhao_7706 Fomitiporella_chinensis_Cui_11230 Inonotus_griseus_Dai_13436 Wu_2076_Coltricia_sp Wu_2077_Coltricia_sp 
	;

END;


BEGIN CHARACTERS;
	TITLE  Character_Matrix;
	DIMENSIONS  NCHAR=3318;
	FORMAT DATATYPE = DNA GAP = - MISSING = ?;
	MATRIX
	Coltricia_abieticola_Cui_12276       -------TTCTTTGAA--GGCGGGA-----------------------GTTTACAAC------------ATTGTCCC-----TTTGCCTCTGATTGCTGGC-----AGC-AATAAA-TCTTTAGTTGC-----ATGTGCTCGAGGTG-----------------CATTCGGGAC-AATGGA-----------GTGC-----------TCTCAAGTTCAAG-TCTGCTC--ATCTTGCT--TGTTCTTTTAACA-------CCTGTGCAC--C--AT----AAGCAAAAGT-A-CTA------TTCACTTT-GGGTC---AGC------TTTTTGTGAG-TGATAAC------AT-GT----GCA-C--TG-TTGTACAC-TTT----TCTCTAGTCTTATAGGCAGA----GGAGTGTATATA-GTAATTGTGTGTCCATGCA---ATGATCTGC----------TGAGGGATC-GA-----------CACATCCCAAAGTGGG-TAATAGCAT--------------TGATTTACA--------------------TGGTGTATAATG-------TTTATATCC---ACACAAA--------GATGTGCT-CTTGA--GTGT------TAT-GGGAAC--TTTGTTTTTGAT-------ATAT--ACAAA---CTCT-TGT-----ATCTGTCTTGTAGAATGAAA---TGG----------------GAAAAGT-----TTATTACAACTTTCAACAATGGATCTCTTGGCTCTCGCATCGATGAAGAACGCAGCGAAATGCGATAAGTAATGTGAATTGCAGAATTCAGTGAATCATCGAATCTTTGAACGCACCTTGCACTCCTTGGGTCACCTATGGAGTATGCCTGTTTGAGTGTCATA-TTGATATCAGTT-CCCTC-AGGTTTTTGTAAT---------------GAAGGCCTGTT------AGGTG-AATTGGA--TTTGGAGG-TTTTAGTGCAGGTCA-----------CCCCCCCCTCTGCCATTC---------TATGAATT--------AGGGGGGGAGGG-GGGGATCAGCTCCTCTTAAATGCATT-AAGTTAGAG--TATGAAAG--CAAGT--GGGG-----CTCTTT--AGCACTTTTT-CAC-TT-GC-T-ATGGTGTAATAA------------------------------------------------------------------------------------------------------------------------------------------------CCCCTAGTAACTGCGAGTGAAGCGGGAAGAGCTCAAA-TTTGAAATCTGGCAG--CTC---TGCTGTCCGAGTTGTAATCTGTAGAAGTG-TTTTCTGCATTGGACCGTGTATAAGTCTCTTGGAACAGAGCGT-CATAGAGGGTGAGAATCCCGTCCATGACACGGAC-TACCAA-TGC-TTTGTGATACACTCTCAAAGAGTCGAGTTGTTTGGGAATGCAGCTCAAAATGGGTGGTAGACTCCATCTAAGGCTAAATACAAGCGAGAGACCGATAGTGAACAAGTACCGTGAGGGAAAGATGAAAAGCACTTTGGAAAGAGAGTTAAACAGTATGTGAAATTGTTGAAAGGGAAACACTTGAAGTCAGTCACATCCTGTAGGACTCAGCCTTG--CC--CTTAGGGACTTGGTGTATTT-CTTG-CAGG-ATGGGTCAACATCAATTTTGG-TCAGTGGATAAAG-GAGAAGGGAATGTAGCACC--TTT--GCAGGTGTG-TTATAGCCCTCCTTC-ATATACATTGGCTGGGATTGAGG-ACTGCAGCATGCCCCTCT------GGGGCCAGAA-CAC-AT---ATCAT-GT-TCACATGCTTAGGATGTTGACAAAATGGCTTTAAGTGACCCGTCTTGAAACACGGACCAAGGAGTCTAACATGCCTGCGAGTATTT-GGGTGGAAAA-CCCTTATGCATAATGAAAGTG-AAA-ATTGGGAG---CCCTTT----ATAAT-GGGGGTGCACTGATGCCCGGCCCAGATGTTTACTGACGGTGCTGCGGTAGAGCATGTATG-TTGGGACCCGAAAGATGGTGAACTATGCCTGAATAGGGTGAAGCCAGAGGAAACTCTGGTGGAAGCTCGTAGCGATTCTGACGTGCAAATCGATCGTCAAATTTGGGTATAGGGGCGAAAGACTAATCGAACCATCTAGTAGCTGGTTCCTGCCGAAGTTTCCCTCAGGATAGCAGAAACTCATATCAGATTTATGTGGTAAAGCGAATGATTAGAGGCCTTGGGGTTGAAACAACCTTAACCTATTCTCAAACTTTAAATATGTAAGAACGAGCCGTCACTTTGTTGGAC-CGCTCGACGATTGAGAGTTTCTAGTGGGCCATTTTTGGTAAGCAGAACTGGCGATGCGGGATGAACCGAACGCAAGGTTAAGGTGCCAGAATGCACGCTCATCAGACACCACAAAAGGTGTTAGTTCATCTAGACAGCAGGACGGTGGCCATGGAAGTTGGAACCCGCTAAGGAGTGTGTAACAACTCACCTGCCGAATGAACTAGCCCTGAAAATGGATGGCGC-TCAAGCGTGCTACCCATACCTTGCCATCCACATTGAA-GTGATGTGTGGATGAGTAGGCAGGCGTGGAGGTTTGTGAAGAAGCATCATTGCTGGTGGTACTGGTGAATTCGAAGCTGGTATTTCCAAGGACGGTCAGACCCGCGAGCACGCTCTTCTTGCTTTCACTCTTGGTGTCCGTCAACTCATTGTGGCTGTTAACAAGATGGACACGACTAAGGTTTGTAACCATCT--GAATGAGCACAC-AACGAT---TGTACCAAC-ATATCGA-TTC----------TAGTGGTCTGAAGATCGGTTCAATGAAATTATCAAGGAGACGTCGAATTTCATCAAGAAGGTCGGTTACAACCCAAAGGCTGTTGCATTCGTCCCGATCTCCGGTTGGCACGGTGACAACATGCTGGAGCAATCCCCCAAGTATGTGTA-TTTCA--GTCTT---------------TTTCTGCTAAAC--------CTGCCA-TTTA-CA-TTT-GCAATTAAGCATGCCGTGGTACAAGGGTTGGACCAAAGAGACGAAAAGTGGTTCTTCGAAGGGCTTCACTCTCCTGGAAGCTATCGATTCCATTGAACCTCCCACCCGCCCGTCCGATAAGCCACTCCGTCTTCCGCTCCAGGATGTGTATAAGATCGGT
	Coltricia_abieticola_Cui_12312       -------TTCTTTGAA--GGTGGGA-----------------------GTTTACAAC-----------AATTGTCCC-----TTTGCCTCTGA-TGCTGGC-----AGC-AATAAA-TCTTTAGTTGC-----ATGTGCTCGAGGTG-----------------CATTCGGGAC-AATGGA-----------GTGC-----------TCCCAAGTTCAAG-TCTGCTC--ATCTTGCT--TGTTTTTTTAACA-------CCTGTGCAC--C--AT----AAGCAAAAGT-A-CTA------TTCACTTT-GGGTC---AGC------TTTTTGTGAG-TGATAAC------AT-GT----GCA-C--TG-TTGTACACTTTT----TCTCTAGTCTTATAGGCAGA----GGAGTGTATATA-GTAATTGTGTGTCCATGCA---ATGATCTGC----------TGAGGGATC-GA-----------CACATCCCAAAGTGGG-TAATAGCAT--------------TGATTTACA--------------------TGGTGTATAATG-------TTTATATCC---ACACAAA--------GATGTGCT-CTTGA--GTGT------TAT-GGGAAC--TTTGTTTTTGAT-------ATAT--ACAAA---CTCT-TGT-----ATCTGTCTTGTAGAATGAAA---TGG----------------GAAAAGT-----TTATTACAACTTTCAACAATGGATCTCTTGGCTCTCGCATCGATGAAGAACGCAGCGAAATGCGATAAGTAATGTGAATTGCAGAATTCAGTGAATCATCGAATCTTTGAACGCACCTTGCACTCCTTGGGTCACCTATGGAGTATGCCTGTTTGAGTGTCATA-TTGATATCAATT-CCCTC-AGGTTTTTGTAAT---------------GAAGGCCTGTT------AGGTG-AATTGGA--TTTGGAGG-TTTTAGTGCAGGTCA-------------CCCCCCTCTGCCATTC---------TATGAATT--------AGGG-----GGG-GGGGATCAGCTCCTCTTAAATGCATT-AAGTTAGAG--TATGAAAG--CAAGT--GGGG-----CTCTTT--AGCACTTTTT-CAC-TT-GC-T-ATGGTGTAATAA------------------------------------------------------------------------------------------------------------------------------------------------CCCCTAGTAACTGCGAGTGAAGCGGGAAGAGCTCAAA-TTTGAAATCTGGCAG--CTC---TGCTGTCCGAGTTGTAATCTGTAGAAGTG-TTTTCTGCATTGGACCGTGTATAAGTCTCTTGGAACAGAGCGT-CATAGAGGGTGAGAATCCCGTCCATGACACGGAC-TACCAA-TGC-TTTGTGATACACTCTCGAAGAGTCGAGTTGTTTGGGAATGCAGCTCAAAATGGGTGGTAGACTCCATCTAAGGCTAAATACAAGCGAGAGACCGATAGTGAACAAGTACCGTGAGGGAAAGATGAAAAGCACTTTGGAAAGAGAGTTAAACAGTATGTGAAATTGTTGAAAGGGAAACACTTGAAGTCAGTCACATCCTGTAGGACTCAGCCTTG--CC--CTTAGGGACTTGGTGTATTT-CTTG-CAGG-ATGGGTCAACATCAATTTTGG-TCAGTGGATAAAG-GAGAAGGGAATGTAGCACC--TTT--GCAGGTGTG-TTATAGCCCTCCTTC-ATATACATTGGCTGGGATTGAGG-ACTGCAGCATGCCCCTCTG-----GGGGCCAGAA-CAC-AT---ATCAT-GT-TCACATGCTTAGGATGTTGACAAAATGGCTTTAAGTGACCCGTCTTGAAACACGGACCAAGGAGTCTAACATGCCTGCGAGTATTT-GGGTGGAAAA-CCCTTATGCATAATGAAAGTG-AAA-ATTGGGAG---CCCTTT----ATAAT-GGGGGTGCACTGATGCCCGGCCCAGATGTTTACTGACGGTGCTGCGGTAGAGCATGTATG-TTGGGACCCGAAAGATGGTGAACTATGCCTGAATAGGGTGAAGCCAGAGGAAACTCTGGTGGAAGCTCGTAGCGATTCTGACGTGCAAATCGATCGTCAAATTTGGGTATAGGGGCGAAAGACTAATCGAACCATCTAGTAGCTGGTTCCTGCCGAAGTTTCCCTCAGGATAGCAGAAACTCATATCAGATTTATGTGGTAAAGCGAATGATTAGAGGCCTTGGGGTTGAAACAACCTTAACCTATTCTCAAACTTTAAATATGTAAGAACGAGCCGTCACTTTGTTGGAC-CGCTCGACGATTGAGAGTTTCTAGTGGGCCATTTTTGGTAAGCAGAACTGGCGATGCGGGATGAACCGAACGCAAGGTTAAGGTGCCAGAATGCACGCTCATCAGACACCACAAAAGGTGTTAGTTCATCTAGACAGCAGGACGGTGGCCATGGAAGTTGGAACCCGCTAAGGAGTGTGTAACAACTCACCTGCCGAATGAACTAGCCCTGAAAATGGATGGCGC-TCAAGCGTGCTACCCATACCTTGCCATCCACATTGAA-GTGATGTGTGGATGAGTAGGCAGGCGTGGAGGTTTGTGAAGAAGC----------------------------------------------------------------------------------------------------------------------------------------------------------------------------------------------------------------------------------------------------------------------------------------------------------------------------------------------------------------------------------------------------------------------------------------------------------------------------------------------------------------------------------------------------------------------------------------------------
	Coltricia_australica_TU103694        -------------------------------------------------------------------------------------------------------------------------------------------------------------------------------------------------------------------------------------------------------------------------------------------------------------------------------------------------------------------------------------------------------------------------------------------------------------------------------------------------------------------------------------------------------------------------------------------------------------------------------------------------------------------------------------------------------------------------------------------------------------------------------------------------------------------------------------------------------------------------------------------------------------------------------------------------------------------------------------------------------------------------------------------------------------------------------------------------------------------------------------------------------------------------------------------------------------------------------------------------------------------------------------------------------------------------------------------------------------------------------CCCCTAGTAACTGCGAGTGAAGCGGGAAGAGCTCAAA-TTTAAAATCTGGCAG--CTC---TGCTGTCCGAGTTGTAATCTGTAGAAGCA-TTTTCTGCATTGGACTGTGTACAAGTCTCTTGGAATAGAGCGT-CATAGAGGGTGAGAATCCCGTCCATGACACAGAC-TGCCAA-TGC-TTTGTGATATGCTCTCAAAGAGTCGAGTTGTTTGGGAATGCAGCTCAAAATGGGTGGTAAATTCCATCTAAAGCTAAATATAGGCGAGAGACCGATAGCGAACAAGTACCGTGAGGGAAAGATGAAAAGCACTTTGGAAAGAGAGTTAAACAGTACGTGAAATTGTTGAAAGGGAAACGCTTGAAGTCAGTCACATCATGCAGGACTCAACCATC--TC--GCATATGAGATGGTGTATTT-CCTG-TGGG-ATGGGTCAACATCAATTTTGG-CCAGTGGATAAAG-GAGGGGGGAATGTGGCACC--TTT--GCAGGTGTG-TTATAGCCCTCTTTC-ATATACATTGGCTGGGATTGAGG-ACCGCAGCATGCCCTTTA-----TTGGGCCAGG---AC-TT----CCAT-G--TCACATGCTTAGGATGTTGACAAAATGGCTTTAAGCGACCCGTCTTGAAACACGGACCAAGGAGTCTAACATGCCTGCAAGTGTTT-GGGTGGAAAA-CCCTTGCGCACAATGAAAGTG-AAA-GTTGGGAA---CCTCC-----GTAA--GGGGGTGCACTGACACCCGGCCCTGATGTTTACTGACGGTGCTGCGGCAGAGCATGTATG-TTGGGACCCGAAAGATGGTGAACTATGCCTGAATAGGGTGAAGCCAGAGGAAACTCTGGTGGAGGCTCGTAGCGATTCTGACGTGCAAATCGATCGTCAAATTTGGGTATAGGGGCGAAAGACTAATCGAACCATCTAGTAGCTGGTTCCTGCCGAAGTTTCCCTCAGGATAGCAGAAACTCATATCAGATTTATGTGGTAAAGCGAATGATTAGAGGCCTTGGGGTTGAAACAACCTTAACCTATTCTCAAACTTT------------------------------------------------------------------------------------------------------------------------------------------------------------------------------------------------------------------------------------------------------------------------------------------------------------------------------------------------------------------------------------------------------------------------------------------------------------------------------------------------------------------------------------------------------------------------------------------------------------------------------------------------------------------------------------------------------------------------------------------------------------------------------------------------------------------------------------------------------------------------------------------------------------------------------------------------------------
	Coltricia_austrosinensis_Dai_13093   -------GTCTTTGAA--GTGTTGG-----------------------GTTTGCATC---CT-----TTGTCTTTTGA-TATCCCCCCTCTGA-TGCTGGC-----AACTTAAAAC--------TTGC-----ATGTGCTCGAGGTTCTTT------------------AGGCAAAAGAG------------GCAC----------CTCTCACTTTCAAA-TTTACTCC-ATTCT--------TATTTTAACA-------CCTGTGCAC--T-AAT----AAAC-AGTGT-T-CTG------TTCATTGG--GGTC---AGC-------CTTTGTCTGGTGAAT-----------AT----GTG-TA-T------------------------------------------------------------TGTGGGTCC-TGT----ATGATCAGC----------AGTGGGATT-AA-----------CATATCCCAAAGTGGA-TAATAACAG--------------GGATCTGCA----------------TATAT-GCAT-------------ATTTTATTC---TCGCA----------GAGATGGC-TCAAG--TGAA----------TATGGC--TTTGTTTTCAAC-------ATACA-ATTAA---CTCT-TGTCATATATATGTCTTGTGGAATGAAA---TGCTCC--AATTGTGAGC--AAAGATGGTTATATATATAACTTTCAACAATGGATCTCTTGGCTCTTGCATCGATGAAGAACGCAGCGAAATGCGATAAGTAATGTGAATTGCAGAATTCAGTGAATCATCGAATCTTTGAACGCACCTTGTGCTCCTTGGGTTACCTATGGAGCATGCCTGTTTGAGTGTCATA-TTAATCTCAGTT-CCCTC-AGGTCTTTTTTTAACA-----------TGAAGACCTGCTC-----AGGTG-AATTGGA--CTTGGAGG--TTCTATGCAGGTTC-------------CCTTGTAAT----------------------------------------TATG-GGAAATCAGCTCCTCTGAAAAGTATT--AGCTGGAG--GATGTAGC---AAAA--GGGC--TCTGGTTTT--AGCAT-TGTTTCAT-TT-GC-T-ATGGTGTAATAA------------------------------------------------------------------------------------------------------------------------------------------------CCCCTAGTAACTGCGAGTGAAGCGGGAAGAGCTCAAA-TTTAGAATCTGGCAGCTCTC---TGCTGTCCGAGTTGTAATCTGTAGAAGCG-TTTTCTGCATTGGACCGTGTACAAGTCTCTTGGAACAGAGTGT-CATAGAGGGTGAGAATCCCGTCCATGACACGGAC-TACCAA-TGC-TTTGTGATACGCTCTCAAAGAGTCGAGTTGTTTGGGAATGCAGCTCAAAATGGGTGGTAAATTCCATCTAAGGCTAAATACAGGCGAGAGACCGATAGTGAACAAGTACCGTGAGGGAAAGATGAAAAGCACTTTGAAAAGAGAGTTAAACAGTACGTGAAATTGTTGAAAGGGAAACGCTTGAAGTCAGTCACATCCTGCAGGACTCAGCCTCA--TC----AACAGATGTGGTGTACTT-CCTG-CAGG-ATGGGTCAACATCAATCCTGGCTCAATATATATGA-GGGGGGGTGGT---------------------------------CCCCTTC-ATGTACATTGGCTGGGATTGAGG-ACTGCAGCATGCCCCTTG-------TGGCCAGG---ACTTT---ATCAT-G--TCACATGCTTAGGATGTTGACAAAATGGCTTTAAGCGACCCGTCTTGAAACACGGACCAAGGAGTCTAACATGCCTGCAAGTGTTA-GGGTGGAAAA-CCCTTGTGCATAATGAAAGTG-AAA-GTTGGGAA---CCTCT-----GCAA--GGGGGTGCACCGATGCCCGGCCCAGATGTTTACTGACGGTGCTGCGGTAGAGCATGTATG-TTGGGACCCGAAAGATGGTGAACTATGCCTGAATAGGGTGAAGCCAGAGGAAACTCTGGTGGAGGCTCGTAGCGATTCTGACGTGCAAATCGATCGTCAAATTTGGGTATAGGGGCGAAAGACTAATCGAACCATCTAGTAGCTGGTTCCTGCCGAAGTTTCCCTCAGGATAGCAGAAACTCATATCAGATTTATGTGGTAAAGCGAATGATTAGAGGCCTTGGGGTTGAAACAACCTTAACCTATTCTCAAACTTTAAATATGTAAGAACGAGCTGTCACTTTGTTGGAC-TGCTCGACGATTGAGAGTTTCTAGTGGGCCATTTTTGGTAAGCAGAACTGGCGATGCGGGATGAACCGAACGCGAGGTTAAGGTGCCGGAATACACACTCATCAGACACCACAAAAGGTGTTAGTTCATCTAGACAGCAGGACGGTGGCCATGGAAGTTGGAATCCGCTAAGGAGTGTGTAACAACTCACCTGCCGAATGAACTAGCCCTGAAAATGGATGGCGC-TCAAGTGTGTTACCCATACCTTGCCATCCATGTTGAA-GTGAAGCATGGATGAGTAGGCAGGCGTGGAGGTTTGTGAAGAAGCATCATTGCCGGCGGTACTGGTGAATTCGAAGCTGGCATTTCCAAGGACGGCCAGACCCGCGAGCACGCTCTTCTTGCATTCACCCTCGGTGTCCGTCAGCTTATTGTCGCAGTCAACAAGATGGACACAACTAAGGTTTGTAAAGCCTT-TGAATGAACCTCT-GACCCTC--GAACTTGAC--GATCAA-CTACTCTTTTTAAAAGTGGTCTGAGGATCGATTCAATGAAATTGTTAAAGAGACATCGAATTTCATCAAGAAGGTCGGTTACAATCCGAAGGCTGTTGCTTTCGTTCCTATCTCTGGTTGGCACGGTGATAACATGCTGGAATCTTCCGCCAAGTAGGTGTATTTTCT--GTCGT---------------TCTTTGCCAAGTTCAAGTCATTATAA-CAACTCG-CTC-GCCCTTTAGCATGCCGTGGTACAAGGGCTGGACCAAAGAGACGAAGGGTGGCGTTGTTAAGGGTGTCACTCTCCTGGACGCTATCGACTCCATTGAACCTCCTAGTCGCCCCGTCGACAAGCCACTTCGCCTGCCCCTCCAGGATGTGTACAAGATCGGT
	Coltricia_austrosinensis_Dai_13098   -------GTCTTTGAA--GTGTTGG-----------------------GTTTGCATC---CT-----TTGTCTTTTGA-TATCCCCCCTCTGA-TGCTGGC-----AACTTAAAAC--------TTGC-----ATGTGCTCGAGGTTCTTT------------------AGGCAAAAGAG------------GCAC----------CTCTCACTTTCAAA-TTTACTCC-ATTCT--------TATTTTAACA-------CCTGTGCAC--T-AAT----AAAC-AGTGT-T-CTG------TTCATTGG--GGTC---AGC-------CTTTGTCTGGTGAAT-----------AT----GTG-TA-T------------------------------------------------------------TGTGGGTCC-TGT----ATGATCAGC----------AGTGGGATT-AA-----------CATATCCCAAAGTGGA-TAATAACAG--------------GGATCTGCA----------------TATAT-GCAT-------------ATTTTATTC---TCGCA----------GAGATGGC-TCAAG--TGAA----------TATGGC--TTTGTTTTCAAC-------ATACA-ATTAA---CTCT-TGTCATATATATGTCTTGTGGAATGAAA---TGCTCC--AATTGTGAGC--AAAGATGGTTATATATATAACTTTCAACAATGGATCTCTTGGCTCTTGCATCGATGAAGAACGCAGCGAAATGCGATAAGTAATGTGAATTGCAGAATTCAGTGAATCATCGAATCTTTGAACGCACCTTGTGCTCCTTGGGTTACCTATGGAGCATGCCTGTTTGAGTGTCATA-TTAATCTCAGTT-CCCTC-AGGTCTTTTTTTAACA-----------TGAAGACCTGCTC-----AGGTG-AATTGGA--CTTGGAGG--TTCTATGCAGGTTC-------------CCTTGTAAT----------------------------------------TATG-GGAAATCAGCTCCTCTGAAAAGTATT--AGCTGGAG--GATGTAGC---AAAA--GGGC--TCTGGTTTT--AGCAT-TGTTTCAT-TT-GC-T-ATGGTGTAATAA-----------------------------------------------------------------------------------------------------------------------------------------------------------------------------------------------------------------------------------------------------------------------------------------------------------------------------------------------------------------------------------------------------------------------------------------------------------------------------------------------------------------------------------------------------------------------------------------------------------------------------------------------------------------------------------------------------------------------------------------------------------------------------------------------------------------------------------------------------------------------------------------------------------------------------------------------------------------------------------------------------------------------------------------------------------------------------------------------------------------------------------------------------------------------------------------------------------------------------------------------------------------------------------------------------------------------------------------------------------------------------------------------------------------------------------------------------------------------------------------------------------------------------------------------------------------------------------------------------------------------------------------------------------------------------------------------------------------------------------------------------------------------------------------------------------------------------------------------------------------------------------------------------------------------------------------------------------------------------------------------------------------------------------------------------------------------------------------------------------------------------------------------------------------------------------------------------------------------
	Coltricia_baoshanensis_Cui_8147      TTGA---TTCTTTGAA--GTGTGGT----T-----------------GTCTTATATG---TC-----TCACCTTTTT-----GTTGTCTTTGA-TGCTGGC-----AATAGCA------ATTTGTTGTTGCAAATGTGCTCAAGGCTTTTTCTTG---------AAGGAGGAGCAAAAAT------------GGAC----------ACCTGCTTTTTGAG-ATTGCTC--ATGTT---------CCCTTAACACAACCCCCCTGTGCAC--T--AT----AAGC-AAAGC-T-TTG------TTCCTGCA--AGTCAAAATC-TAT----GTTGTGATTTAGCA-------TCTAAT----TTG-T--T--GCATAATG----------------------------------------------GGGCCCTCTATCA-CATA---TTGACCAGCTC------AAGGAATCATT-TGTTTAATAACAAAATATTCCAAAGTGAA-ATGGGGAGTAT--TGTATG--GGGGTTTTGCAC-----------------TAT-ATATGCA----------TGCATATAG---TCAC-AA--------AAGATGAC-TTTAA--TGGG------GAT-ATTGGC--TTTGTCTTC----------ATAT----AAAACCCCCC-TTG----TAATTGTCTTGTACAATGAAA--ATGGCTC--AATTGTGAGC--AAAAAA-----TTCATACAACTTTCAACAATGGATCTCTTGGCTCTTGCATCGATGAAGAACGCAGCGAAATGCGATAAGTAATGTGAATTGCAGAATTCAGTGAATCATCGAATCTTTGAACACACCTTGTGCTCCTTGGGTTACCTATGGAGCATGCCTGTTTGAGTGTCATG-TTAATCTCAATT-CCCTC-AGGATCTTTTGT-----ACAAACAAGA-AAAGGCCTGCTC----AGGGTA-AATTGGA--TTTGGAGG--TTTTATGCAGGTTC-------------CCCCTT-------------------------------------------TGTA-GGGAATCAGCTCCTCTTAAAAATATT--AGCTGGAG-GGATAATGC---AAAA--TGA------CTTCTT--AGCAT-TGTT-CAT-TG-GC-T-ATGGTGTAATAATTG---------TTTCATC-ATG-------------------------------------------------------------------------------------------------------------------------CCCCTAGTAACTGCGAGTGAAGCGGGAAGAGCTCAAA-TTTAAAATCTGGCAG--CTT---TGCTGTCCGAGTTGTAATCTGTAGAAGCA-TTTTCTGCATTGGACTGTGTACAAGTCTCTTGGAATAGAGCGT-CATAGAGGGTGAGAATCCCGTCCATGACACAGAC-TACCAA-TGC-TTTGTGATATGCTCTCAAAGAGTCGAGTTGTTTGGGAATGCAGCTCAAAATGGGTGGTAAATTCCATCTAAAGCTAAATATAGGCGAGAGACCGATAGCGAACAAGTACCGTGAGGGAAAGATGAAAAGCACTTTGGAAAGAGAGTTAAACAGTACGTGAAATTGTTGAAAGGGAAACGCTTGATGTCAGTTTCATTCTGCAGAACTCAGCCTTG--CC---TATTAGGCTTGGTGTATTT-TCTG-CAGG-ATGGGTCAACATCAATTTTGG-TCAGTGGATAAAG-GAGGAGGGAATGTGGCACC--TGC--GAAGGTGTGTTTATAGCCCTCTTTC-ATATACATTGACTGGGATTGAGG-ACTGCAGCATGCCCTCTTTAT-GGGGGGCCA-G---GC-TT---TTCAT-G--TCACATGCTTAGGATGTTGACAAAATGGCTTTAAGTGACCCGTCTTGAAACACGGACCAAGGAGTCTAACATGCCTGCAAGTGTTT-GGGTGGAAAA-CCCTTGCGCATAATGAAAGTG-AAA-GTTGGGAA---CTTCC-----GCAA--GGGGGTGCACCGACGCCCGGCCCTGATGTTTACTGACGGTGCTGCGGTAGAGCATGTATG-TTGGGACCCGAAAGATGGTGAACTATGCCTGAATAGGGTGAAGCCAGAGGAAACTCTGGTGGAGGCTCGTAGCGATTCTGACGTGCAAATCGATCGTCAAATTTGGGTATAGGGGCGAAAGACTAATCGAACCATCTAGTAGCTGGTTCCTGCCGAAGTTTCCCTCAGGATAGCAGAAACTCATATCAGATTTATGTGGTAAAGCGAATGATTAGAGGCCTTGGGGTTGAAACAACCTTAACCTATTCTCAAACTTTAAATATGTAAGAACGAGCTGTCACTTTGTTGGAC-TGCTTGACGATTGAGAGTTTCTAGTGGGCCATTTTTGGTAAGCAGAACTGGCGATGCGGGATGAACCGAACGTGAGGTTAAGGTGCCGGAATGTACGCTCATCAGACACCACAAAAGGTGTTAGTTCATCTAGACAGCAGGACGGTGGCCATGGAAGTTGGAATCCGCTAAGGAGTGTGTAACAACTCACCTGCCGAATGAACTAGCCCTGAAAATGGATGGCGC-TCAAGCGTGCTACCCATACCTCACCATCCATGTTGAA--------------------------------------------------------------------------------------------------------------------------------------------------------------------------------------------------------------------------------------------------------------------------------------------------------------------------------------------------------------------------------------------------------------------------------------------------------------------------------------------------------------------------------------------------------------------------------------------------------------------------------------------------
	Coltricia_baoshanensis_Dai_13075     -------TTCTTTGAA--GTGTGGT----T-----------------GTCTTATATG---TC-----TCACCTTTTT-----GTTGTCTTTGA-TGCTGGC-----AATAGCA------ATTTGTTGTTGCAAATGTGCTCAAGGCTTTTTCTTG---------AAGGAGGAGCAAAAAT------------GGAC----------ACCTGCTTTTTGAG-ATTGCTC--ATGTT---------CCTTTAACACAACCCCCCTGTGCAC--T--AT----AAGC-AAAGCTT-TTG------TTCCTGCA--AGTCAAAATC-TAT----GTTGTGATTTAGCA-------TCTTAT----TTG-T--T--GCATAATG----------------------------------------------GGGCCCTCTATCA-CATA---TTGACCAGCTC------AAGGAATCATTATGTTTAGTAACAAAATATTCCAAAGTGAA-ATGGGGAGTAT-GTGTAT---GGGGTTTTGCAC-----------------TAT-ATATGCA----------TGCATATAG---TCAC-AA--------AAGATGAC-TTTAA--TGGG------GAT-ATTGGC--TTTGTCTTC----------ATAT----AAAACCCCCC-TTG----TAATTGTCTTGTACAATGAGA--ATGGCTC--AATTGTGAGC--AAAAAA-----TTCATACAACTTTCAACAATGGATCTCTTGGCTCTTGCATCGATGAAGAACGCAGCGAAATGCGATAAGTAATGTGAATTGCAGAATTCAGTGAATCATCGAATCTTTGAACACACCTTGTGCTCCTTGGGTTACCTATGGAGCATGCCTGTTTGAGTGTCATG-TTAATCTCAATT-CCCTC-AGGTATCTCTTGT----ACAAACAAGAGAAGGGCCTGCTC----AGGGTA-AATTGGA--TTTGGAGG-TTTTTATGCAGGGTC-------------CCCTCTCTTT--------------------------------------GTAGG-GGGAATCAGCTCCTCTTAAAAATATT--AGCTGGAG-GGATAATGC---AAAA--TGA------CTTCTT--AGCAT-TGTT-CAT-TG-GC-T-ATGGTGTAATAATTG---------TTTCATC-ATG-------------------------------------------------------------------------------------------------------------------------CCCCTAGTAACTGCGAGTGAAGCGGGAAGAGCTCAAA-TTTAAAATCTGGCAG--CTT---TGCTGTCCGAGTTGTAATCTGTAGAAGCA-TTTTCTGCATTGGACTGTGTACAAGTCTCTTGGAATAGAGCGT-CATAGAGGGTGAGAATCCCGTCCATGACACAGAC-TACCAA-TGC-TTTGTGATATGCTCTCAAAGAGTCGAGTTGTTTGGGAATGCAGCTCAAAATGGGTGGTAAATTCCATCTAAAGCTAAATATAGGCGAGAGACCGATAGCGAACAAGTACCGTGAGGGAAAGATGAAAAGCACTTTGGAAAGAGAGTTAAACAGTACGTGAAATTGTTGAAAGGGAAACGCTTGATGTCAGTTTCATTCTGCAGAACTCAGCCTTG--CC---TATTAGGCTTGGTGTATTT-TCTG-CAGG-ATGGGTCAACATCAATTTTGG-TCAGTGGATAAAG-GAGGAGGGAATGTGGCACC--TGC--GAAGGTGTGTTTATAGCCCTCTTTC-ATATACATTGACTGGGATTGAGG-ACTGCAGCATGCCCTCTTTAT-GGGGGGCCA-G---GC-TT---TTCAT-G--TCACATGCTTAGGATGTTGACAAAATGGCTTTAAGCGACCCGTCTTGAAACACGGACCAAGGAGTCTAACATGCCTGCAAGTGTTT-GGGTGGAAAA-CCCTTGCGCATAATGAAAGTG-AAA-GTTGGGAA---CTTCC-----GCAA--GGGGGTGCACCGACGCCCGGCCCTGATGTTTACTGACGGTGCTGCGGTAGAGCATGTATG-TTGGGACCCGAAAGATGGTGAACTATGCCTGAATAGGGTGAAGCCAGAGGAAACTCTGGTGGAGGCTCGTAGCGATTCTGACGTGCAAATCGATCGTCAAATTTGGGTATAGGGGCGAAAGACTAATCGAACCATCTAGTAGCTGGTTCCTGCCGAAGTTTCCCTCAGGATAGCAGAAACTCATATCAGATTTATGTGGTAAAGCGAATGATTAGAGGCCTTGGGGTTGAAACAACCTTAACCTATTCTCAAACTTTAAATATGTAAGAACGAGCTGTCACTTTGTTGGAC-TGCTTGACGATTGAGAGTTTCTAGTGGGCCATTTTTGGTAAGCAGAACTGGCGATGCGGGATGAACCGAACGTGAGGTTAAGGTGCCGGAATGTACGCTCATCAGACACCACAAAAGGTGTTAGTTCATCTAGACAGCAGGACGGTGGCCATGGAAGTTGGAATCCGCTAAGGAGTGTGTAACAACTCACCTGCCGAATGAACTAGCCCTGAAAATGGATGGCGC-TCAAGCGTGCTACCCATACCTCACCATCCATGTTGAA----------------------------------------------ATTATTGCCGCTGGTACCGGTGAATTTGAAGCTGGCATTTCTAAGGATGGTCAAACCCGCGAGCATGCACTTCTTGCGTTTACTCTCGGTGTTCGTCAGCTCATCGTCGCTGTCAACAAGATGGACACGACTAAGGTTTGTGTTTATTT--AAACGAACAATG-GGAGCCT--TGCATTAAG--CATCAA-TTC----------TAGTGGTCTGAGGATCGATTCAACGAAATTGTTAAGGAAACGTCGAATTTCATCAAGAAGGTCGGCTATAATCCGAAGGCTGTTGCCTTTGTTCCGATTTCTGGTTGGCACGGTGACAACATGTTAGAAGCATCCCAGAAGTGTGTATG-GTTTT--GTCGT---------------TCCTTACTAAGT--------TCGCTG-TTGA-TG-TGT--GATTCCAGCATGCCGTGGTACAAGGGCTGGAACAAGGAGGTTAAATCAGGTGCACAGAAGGGCGTGACTCTGATCGATGCTATCGATGCTATTGAGCCTCCAACCCGCCCGTCCGACAAACCACTTCGACTTCCGCTTCAGGATGTGTACAAGATCGGT
	Coltricia_barbata_AMV1866            --------------------------------------------------------------------------------------------------------------------------------------TGTGCTCGAGGCTTTTTTTCTTAAGGAC-ACTGAGGCAGCAAAATG------------GCGC----------ATCTGCTTTTTGAG-ATTGCGC--ATGTT--------CCTTTCAACA-------CCTGTGCAC--T--AT----AAGC-AAGGCGCTTTA------TTCCTGCA--GGTC---AGA-------TATTGTGGTATGGCATATAT-GTGT-GT--ATGTGGT--T--GTATGTAA------------------------------------------------GCCCCTTATCA-TAT----TGCACCAGCTT------GAGGGAGAATATAG-----------ATTATCCCAAAGCAGA-AATGGGAGCC--ATGTATA----GGAATTGCTTTTATG--------AATATGC-ATACACA----------TGAATATCA---TCAC-AA--------AAGATGAC-TCGAG--GGAA-------AT-AGTAGCC-TTTGTCTTCCAT-------------ATAAA---CCCTTTGT----AAATTGTTGGTAGAAATAAAG---TGGCTCTCAATTGGGAGCCAAAAAGA-----CCTATAAAACTTTCAACAATGGATCTCTTGGCTCTCGCATCGATGAAGAACGCAGCGAAATGCGATAAGTAATGGGAATTGCAGAATTCAGTGAATCATCAAATCTTTGAACACACCTTGTGCTCCTTGGGGCACCTATGGAGCATGCCTGTTTGAGTGTCATG-TTAATCTCCATT-TCCTC-GGGTGTTCCTTGT----ACAGAT-----GAAAATCTATTTATAATAGGGC-AATTGGA-TTTTGGGGG--TTTCATGCAGGTCC-------------CCTT---------------------------------------------TGTAGGGAAATCAGCTCCCCCTAAAAGCATT--AGCTTGTA-GGATGAAGC---CCCA--ATGG-----GCTCTT--AGCAT-TGTC-CAT-TGCGCGT-ATGGTGTAATTATTAT--------TCTCATC----------------------------------------------------------------------------------------------------------------------------------------------------------------------------------------------------------------------------------------------------------------------------------------------------------------------------------------------------------------------------------------------------------------------------------------------------------------------------------------------------------------------------------------------------------------------------------------------------------------------------------------------------------------------------------------------------------------------------------------------------------------------------------------------------------------------------------------------------------------------------------------------------------------------------------------------------------------------------------------------------------------------------------------------------------------------------------------------------------------------------------------------------------------------------------------------------------------------------------------------------------------------------------------------------------------------------------------------------------------------------------------------------------------------------------------------------------------------------------------------------------------------------------------------------------------------------------------------------------------------------------------------------------------------------------------------------------------------------------------------------------------------------------------------------------------------------------------------------------------------------------------------------------------------------------------------------------------------------------------------------------------------------------------------------------------------------------------------------------------------------------------------------------------------------------------------------
	Coltricia_barbata_AMV1925            TTGAGT--TCTTTGAA--GTGGGGG--GCT-----------------GTCTTGCATG---TC-----TCACCTTTT------GTTGCTTCTGA-TGCTGGCA----AATAGT-------ATTTATTGC-----ATGTGCTCAAAGTTTTCCTTAAGGACT----CTGAGGGAGCAAAATAGT------------------------ACCTGCTTTTTGAG-ATTGCTC--ATGTT---------CTTTTAACA-------CCTGTGCAC--T--AT----AAGC-AAAGCCT-TTA------TTCCTGCA--GGTC---AGC-TAT----ATTGTGATTTAGTG-------TGT-AT----TTG-T--T--GTGCAATC------------------------------------------------CCCCCCTATCA-TATT---GCAACCAGCTTG-----AGGGAGATGTA-GATT------------ATCCTAAAGTGAA-AATGGGAGTA--ATGTATA----GGAATTGCAC-TATG----------AATAT-GCATGCA---------ATGCATATAT---TCAC-AA--------AAGATGAC-TCAAA--GGGG-------AT-AGCAGCC-TTTGTCTTCATT-------------ATAAA---CCCT-TGT----TAATTGTTTTGTAGAATAA----GTAGCTC--AATTGTGAGC-AAAAAAA-----CTCATACAACTTTCAACAATGGATCTCTTGGCTCTTGCATCGATGAAGAACGCAGCGAAATGCGATAAGTAATGTGAATTGCAGAATTCAGTGAATCATCGAATCTTTGAACACACCTTGTGCTCCTTGGGTTACCTATGGAGCATGCCTGTTTGAGTGTCATG-TTAGTCTCAATT-CCCTC-GGGCTCTTTTTAT----ACAAAT-----GAAGGCCTGTTTAT-AATAGGG-TATTGGA-TTTTGGAGG-GTTTTATGCAGGTCC-------------CCTT----------------------------------------------GTA-GGGAATCAGCTCCCCCTAAAGATATT--AGCTGGAG--GATGAAGC---AAAAA---------------------------------------T-------------------------------------------------------------------------------------------------------------------------------------------------------------CCCCTAGTAACTGCGAGTGAAGCGGGAAGAGCTCAAA-TTTAAAATCTGGCAG--TTC---TGCTGTCCGAGTTGTAATCTGTAGAAGCA-TTTTCTGCATTGGACTGTGTACAAGTCTCTTGGAATAGAGCGT-CATAGAGGGTGAGAATCCCGTCCATGMCACAGAA-TACCAA-TGC-TATGTGATATGCTCTCAAAGAGTCGAGTTGTTTGGGAATGCAGCTCAAAATGGGTGGTAAATTCCATCTAAAGCTAAATACAGGCGAGAGACCGATAGCGAACAAGTACCGTGAGGGAAAGATGAAAAGCACTTTGGAAAGAGAGTTAAACAGTACGTGAAATTGTTGAAAGGGAAACGCTTGAAGTCAGTCACATTCTGTAGAACTCAGCCTTG--CC---TATTAGGCCTGGTGTATTT-TCTG-CAGG-ATGGGTCAACATCAATTTTGG-TCAGTGGATAAAG-GAGGAAGGAATGTGGCACC--TGT--GAAGGTGTG-TTATATCCTTCTTTC-ATATACATTGACTGGGATTGAGGAACTGCAGCATGCCCTTGT--------GGCCAGK------CC---TTCAT-G--T-ACATGCTTAGGATGTGGC-----------------------------------------------------------------------------------------------------------------------------------------------------------------------------------------------------------------------------------------------------------------------------------------------------------------------------------------------------------------------------------------------------------------------------------------------------------------------------------------------------------------------------------------------------------------------------------------------------------------------------------------------------------------------------------------------------------------------------------------------------------------------------------------------------------------------------------------------------------------------------------------------------------------------------------------------------------------------------------------------------------------------------------------------------------------------------------------------------------------------------------------------------------------------------------------------------------------------------------------------------------------------------------------------------------------------------------------------------------------------------------------------------------------------------
	Coltricia_cinnamomea_Cui_12549       -------------GAA--GGCGGGG-----------------------GTTTACAACA----------ATTGTCCCT-----TTTACCTCTGA-TGCTGAC-----AACAATA------ACTGGTTGT-----ATGTGCTCGAGGCAATAT-------------TATTTGGGACAAATGGG-----------GTGC-----------CCCCAATTTCAAG-TCTGCTC--ACATC----------TTTTAACA-------CCTGTGCAC--C-AAT----AAGCAAAGGA-T-CCA------TTCACTTGAGTGTT---AGT-------TTTTGTGAT-TGATAGA-----CAT-GTGCATATA-TAGT--GTGTACAC-CTT----TCTCTAGTCTTATAGGCAAG-----AGAAGTGTATA--GTGTTGTGTGTCC-TGCA---ACGATCTAC----------TGAGGGATC-GG-----------CATATCCCAAAGGAGG-TAATAGCACAT------------GGATTTACA----------------ATGAT-ATGTACAATG-------TTTGTATTC---ATGCAAA--------GATGTGCT-CTTGA--GTGGT--TA-TAT-ATGGAC--TTTGTCTTCGAT-------ATATACACAAA---CACT-TGC-----ATCTGTCTTGTAGAATGAAA---T------------------GAGAATG--TTTATATTATAACTTTCAACAATGGATCTCTTGGCTCTTGCATCGATGAAGAACGCAGCGAAATGCGATAAGTAATGTGAATTGCAGAATTCAGTGAATCATCGAATCTTTGAACGCACCTTGCACTCCTTGGGTCACCTATGGAGTATGCCTGTTTGAGTGTCATA-TTGATCTCAATT-CCCTC-AGGTTTTTGTAAT---------------GAAATCCTGCTT-----AGGTG-AATTGGA--CTTGGAGG-TTTCATTGCAGGTCC-------------CCCCCCTGCCATCTTATTA----------------------GGGG---GGGGG-GTGGATCAGCTCCTCTTAAATGTATTAAAGCTAGAG--AATGAAAG--CAAATTGGGGG-----CTCTTT--AGCACTTTTT-CAC-TT-GC-T-ATGGTGTAATAATTG---------TTCCATC-ATAGCTTTTCCAGGTGAAT---AGTGTGTATGA-CTG---------------------------------------GAGTCCTGTT---------------------------------------CCCTAGTAACTGCGAGTGAAGCGGGAAGAGCTCAAA-TTTAAAATCTGGCAG--CTT---TGCTGTCCGAGTTGTAATCTGTAGAAGCG-TTTTCTGCATTGGACCATGTACAAGTCTCTTGGAACAGAGCGT-CATAGAGGGTGAGAATCCCGTCCATGACATGGAC-TACCAATTGC-TTTGTGATACGCTCTCAAAGAGTCGAGTTGTTTGGGAATGCAGCTCAAAATGGGTGGTAAATTCCATCTAAAGCTAAATACAAGCAAGAGACCGATAGTGAACAAGTACCGTGAGGGAAAGATGAAAAGCACTTTGGAAAGAGGGTTAAACAGTATGTGAAATTGTTGAAAGGGAAACACTTGAAGTCAGTCACATTCTGCAGGACTCAGCCTTG--TC--CTTAGGGACTTGGTGTATTT-CCTG-CAGA-ATGGGTCAACATCAATCTTGA-TCGGTGGATAAAG-GAGGAGGGAATGTAGCACC-TTTT--GCAGGTGTG-TTATAGCCCTCTTTC-ATATACATTGGCTGGGATTGAGG-ACTGCAGCATGCCCCCTCT---GGGGGGCCAGG---AC-TT---ATCAT-G--TCTCATGCTTAGGATGTTGACAAAATGGCTTTAAGTGACCCGTCTTGAAACACGGACCAAGGAGTCTAACATGCCTGCAAGTGTTT-GGGTGGAAAA-CCCTTATGCATAATGAAAGTG-AAA-ATTGGGAA---CTCAT-----ATAATTGGGGGTGCACCAATGCCCAGCCCTGATGTTTACTGACGGTGCTGCGGTAGAGCATGTATG-TTGGGACCCGAAAGATGGTGAACTATGCCTGAATAGGGTGAAGCCAGAGGAAACTCTGGTGGAAGCTCGTAGCGATTCTGACGTGCAAATCGATCGTCAAATTTGGGTATAGGGGCGAAAGACTAATCGAACCATCTAGTAGCTGGTTCCTGCCGAAGTTTCCCTCAGGATAGCAGAAACTCATATCAGATTTATGTGGTAAAGCGAATGATTAGAGGCCTTGGGGTTGAAACAACCTTAACCTATTCTCAAACTTTAAATATGTAAGAACGAGCTGTCACTTAGTTGGAC-TGCTCGACGATTGAGAGTTTCTAGTGGGCCATTTTTGGTAAGCAGAACTGGCGATGCGGGATGAACCGAACGCAAGGTTAAGGTGCCAGAATGCACGCTCATCAGACACCACAAAAGGTGTTAGTTCATCTAGACAGCAGGACGGTGGCCATGGAAGTCGGAACCCGCTAAGGAGTGTGTAACAACTCACCTGCCGAATGAACTAGCCCTGAAAATGGATGGCGC-TCAAGCGTGCTACCCATACCTTGCCATCCACATTGAA-GTGATGTGTGGATGAGTAGGCAGGCGTGGAGGT------------ATCATTGCTGGTGGTACCGGTGAATTCGAAGCTGGTATTTCCAAGGATGGTCAGACCCGCGAGCACGCTCTTCTTGCATTCACTCTTGGTGTCCGTCAGCTCATTGTCGCCGTTAACAAGATGGACACGACTAAGGTTTGTAACCATCT--GAATGAGCACGC-AGTGAT---TGTACCGAC-ATATCGA-TTC----------TAGTGGTCTGAAGATCGGTTCAATGAAATTGTCAAGGAGACGTCGAATTTCATCAAGAAGGTCGGTTACAACCCAAAGGCTGTTGCTTTCGTCCCGATCTCCGGTTGGCACGGTGATAACATGCTGGAGCAATCCCCCAAGTTAGTGTA-TTTCA--GTCTTTTTTTTTTTTCTTTGTTTTTGCTAAAT--------CTGCCA-TCTA-CA-TGT-GCAATTAAGCATGCCGTGGTACAAGGGTTGGACCAAAGAAACGAAAAGTGGTGCTGCGAAGGGCTTCACTCTCCTGGAAGCTATCGATTCTATTGAGCCTCCTGTCCGCCCGTCCGATAAGCCACTC---------------------------------
	Coltricia_cinnamomea_Cui_12584       -------------GAA--GGCGGGG-----------------------GTTTACAACA----------ATTGTCCCT-----TTTACCTCTGA-TGCTGAC-----AACAAATA-----ACTGGTTGT-----ATGTGCTCGAGGCAATAT-------------TATTTGGGAC-AATGGG-----------GTGC-----------CCCCAATTTCAAA-TCTGCTC--ACGTC----------TTTTAACA-------CCTGTGCAC--CAAAT----AAGCAAAGGA-T-CCA------TTCACTTGAGTGTT---AGT-------TTTTGTGAT-TGATAGA-----CAT-GTGC--ATA-TAGT--GTGTACAC-TTT----TCTCTAGTCTTATAGGCAAG-----GGAAGTGTATT-AGTGTTGTGTGTCC-TGCA---ATGATCTAC----------TGAGGGATC-GA-----------CATATCCCAAAGGAGG-TAATAGCACAT------------GGATTTACA-------------------ATGATGTACAATG-------TTTGTATTC---ATGCAAA--------GATGTGCT-CTTGA--GTGTT--TATTAT-ATGGAC--TTTGTCTTTGAT-------ATATACACAAA---CACT-TGC-----ATCTGTCTTGTAGAATGAAA---T------------------GAGAATG--TTTATATTATAACTTTCAACAATGGATCTCTTGGCTCTTGCATCGATGAAGAACGCAGCGAAATGCGATAAGTAATGTGAATTGCAGAATTCAGTGAATCATCGAATCTTTGAACGCACCTTGCACTCCTTGGGTCACCTATGGAGTATGCCTGTTTGAGTGTCATA-TTGATCTCAATT-CCCTC-AGGTTTTTGTAAT---------------GAAATCCTGCTT-----AGGTG-AATTGGA--CTTGGAGG-TTTCATTGCAGGTCC-------------CCCCCCTGCCATCTTATTA-----------------------------------------------------------------------------------------------------------------------------------------------------------------------------------------------------------------------------------------------------------------------------------------------CCCTAGTAACTGCGAGTGAAGCGGGAAGAGCTCAAA-TTTAAAATCTGGCAG--CTT---TGCTGTCCGAGTTGTAATCTGTAGAAGCG-TTTTCTGCATTGGACCATGTACAAGTCTCTTGGAACAGAGCGT-CATAGAGGGTGAGAATCCCGTCCATGACATGGAC-TACCAA-TGC-TTTGTGATACGCTCTCAAAGAGTCGAGTTGTTTGGGAATGCAGCTCAAAATGGGTGGTAAATTCCATCTAAAGCTAAATACAAGCAAGAGACCGATAGTGAACAAGTACCGTGAGGGAAAGATGAAAAGCACTTTGGAAAGAGGGTTAAACAGTATGTGAAATTGTTGAAAGGGAAACACTTGAAGTCAGTCACATTCTGCAGGACTCAGCCTTG--TC--CTTAGGGACTTGGTGTATTT-CCTG-CAGA-ATGGGTCAACATCAATCTTGA-TCGGTGGATAAAG-GAGGAGGGAATGTAGCACC--TTT--GCAGGTGTG-TTATAGCCCTCTTTC-ATATACATTGGCTGGGATTGAGG-ACTGCAGCATGCCCCTCT------GGGGCCAGG---AC-TT---ATCAT-G--TCTCATGCTTAGGATGTTGACAAAATGGCTTTAAGTGACCCGTCTTGAAACACGGACCAAGGAGTCTAACATGCCTGCAAGTGTTT-GGGTGGAAAA-CCCTTATGCATAATGAAAGTG-AAA-ATTGGGAA---CTCAT-----ATAATTGGGGGTGCACCAATGCCCAGCCCTGATGTTTACTGACGGTGCTGCGGTAGAGCATGTATG-TTGGGACCCGAAAGATGGTGAACTATGCCTGAATAGGGTGAAGCCAGAGGAAACTCTGGTGGAAGCTCGTAGCGATTCTGACGTGCAAATCGATCGTCAAATTTGGGTATAGGGGCGAAAGACTAATCGAACCATCTAGTAGCTGGTTCCTGCCGAAGTTTCCCTCAGGATAGCAGAAACTCATATCAGATTTATGTGGTAAAGCGAATGATTAGAGGCCTTGGGGTTGAAACAACCTTAACCTATTCTCAAACTTTAAATATGTAAGAACGAGCTGTCACTTAGTTGGAC-TGCTCGACGATTGAGAGTTTCTAGTGGGCCATTTTTGGTAAGCAGAACTGGCGATGCGGGATGAACCGAACGCAAGGTTAAGGTGCCAGAATGCACGCTCATCAGACACCACAAAAGGTGTTAGTTCATCTAGACAGCAGGACGGTGGCCATGGAAGTCGGAACCCGCTAAGGAGTGTGTAACAACTCACCTGCCGAATGAACTAGCCCTGAAAATGGATGGCGC-TCAAGCGTGCTACCCATACCTTGCCATCCACATTGAA-GTGATGTGTGGATGAGTAGGCAGGCGTGGAGGT------------ATCATTGCTGGTGGTACCGGTGAATTCGAAGCTGGTATTTCCAAGGATGGTCAGACCCGCGAGCACGCTCTTCTTGCATTCACTCTTGGTGTCCGTCAGCTCATTGTCGCCGTTAACAAGATGGACACGACTAAGGTTTGTAACCATCT--GAATGAGCACGC-AGTGAT---TGTACCGAC-ATATCGA-TTC----------TAGTGGTCTGAAGATCGGTTCAATGAAATTGTCAAGGAGACGTCGAATTTCATCAAGAAGGTCGGTTACAACCCAAAGGCTGTTGCTTTCGTCCCGATCTCCGGTTGGCACGGTGATAACATGCTGGAGCAATCCCCCAAGTTAGTGTA-TTTCA--GTC------------------------------------------------------------------------------------------------------------------------------------------------------------------------------------------------------------------------
	Coltricia_cinnamomea_TN8199          -------------------------------------------------------------------------------------------------------------------------------------------------------------------------------------------------------------------------------------------------------------------------------------------------------------------------------------------------------------------------------------------------------------------------------------------------------------------------------------------------------------------------------------------------------------------------------------------------------------------------------------------------------------------------------------------------------------------------------------------------------------------------------------------------------------------------------------------------------------------------------------------------------------------------------------------------------------------------------------------------------------------------------------------------------------------------------------------------------------------------------------------------------------------------------------------------------------------------------------------------------------------------------------------------------------------------------------------------------------------------------CCCCTAGTAACTGCGAGTGAAGCGGGAAGAGCTCAAA-TTTAAAATCTGGCAG--CTT---TGCTGTCCGAGTTGTAATCTGTAGAAGTG-TTTTCTGCATTGGACCGTGTACAAGTCTCTTGGAACAGAGCGT-CATAGAGGGTGAGAATCCCGTCCATGACATGGAC-TACCAA-TGC-TTTGTGATACACTSTCAAAGAGTCGAGTTGTTTGGGAATGCAGCTCAAAATGGGTGGTAAATTCCATCTAAAGCTAAATACAAGCGAGAGACCGATAGTGAACAAGTACCGTGAGGGAAAGATGAAAAGCACTTTGGAAAGAGAGTTAAACAGTATGTGAAATTGTTGAAAGGGAAACACTTGAAGTCAGTCACATTCTGCAGGACTCAACCTTG--TC--CTTAGGGACTTGGTGTATTT-CCTG-TAGA-ATGGGTCAACATCAATCTTGG-CCAGTGGATAAAG-GGGGAGAGAATGTAGCACC--TTT--GCAGGTGTG-TTATAGCTCTCTTTC-ATATACATTGGCTGGGATTGAGG-ACTGCAGCATGCCCTCTG-------GGGCCAGG---AC-TTT-ATCTAT-G--TCTCATGCTTAGGATGTTGACAAAATGGCTTTAAGTGACCCGTCTTGAAACACGGACCAAGGAGTCTAACATGCCTGCGAGTATTT-GGGTGGAAAA-CCCTTATGCATAATGAAAGTG-AAA-ATTGGGAA---CCCAC-----ATAAATGGGGGTGCACTGATGCCTGGCCCTGATGTTTACTGACGGTGCTACGGTAGAGCATGTATG-TTGGGACCCGAAAGATGGTGAACTATGCCTGAGTAGGGTGAAGCCAGAGGAAACTCTGGTGGAGGCTCGTAGCGATTCTGACGTGCAAATCGATCGTCAAACTTGGGTATAGGGGCGAAAGACTAATCGAACCATCTAGTAGCTGGTTCCTGCCGAAGTTTCCCTCAGGATAGCAGAAACTCATATCAGATTTATGTGGTAAAGCGAATGATTAGAGGCCTTGGGGTTGAAACAACCTTAACCTATTCTCAAACTTTAAATATGTAAGAACGAGCTGTCACTTAGTTGGAC-TGCTCGACGATTGAGAGTTTCTAGTGGGCCATTTTTGGTAAGCAGAACTGGCGATGCGGGATGAACCGAACGCAAGGTTAAGGTGCCAGAATGCACGCTCATCAGACACCACAAAAGGTGTTAGTTCATCTAGACAGCAGGACGGTGGCCATGGAAGTCGGAACCCGCTAAGGAGTGTGTAACAACTCACCTGCCGAATGAACTAGCCCTGAAAATGGATGGCGC-TCAAGCGTGCTACCCATACCTTGCCATCCACATTGAA-GTGATGTGTGGATGAGTAGGCAGGCGTGGAGGTTTGTGAAGAAGC----------------------------------------------------------------------------------------------------------------------------------------------------------------------------------------------------------------------------------------------------------------------------------------------------------------------------------------------------------------------------------------------------------------------------------------------------------------------------------------------------------------------------------------------------------------------------------------------------
	Coltricia_confluens_TAA181460        TCGAG---TCTTTGAA--GTAGGGG------------------------TTTGCAATC--TC-----TTGCCCTTCA-----ATGCCCTCTGA-TGCTGGT-----AACAAGAACACACACTTGTTAC-----ATGTGCTCAAGGGATTTTT------------AGGGAAGGAGAGAGTG------------AATC----------TTCCTGCTTTCAAA-TCTGCTC--ATACT----------CTTTAACA-------CCTGTGCAC--C--AT----AAGC-AGAGT-T-CAA------TGTCTCTG--AGTT---AGC-------TTTTGTG-TTTAGTA----------------TATG-T--T--ATATATGT---------------------------------------------ACCATTGTGGGTCC-TATA---TGGATCTGCATG------------------------------------------------------------------------------------------------GGGT-GTATGCAAT-------GTATATCTAC---ACAT--G--------AAGGCAGC-TTGGA--TGAA------TAT-ATTGGC--TCTGTTTTTA---------ACAC-----AA---ACTC-TTA----AAAATGTCATGTAGAATGAAA---TGCTCC--AGTAGTGAGC---AAAAA-----CCTATACAACTTTCAACAATGGATCTCTTGGCTCTTGCATCGATGAAGAACGCAGCGAAATGCGATAAGTAATGTGAATTGCAGAATTCAGTGAATCATCGAATCTTTGAACACACCTTGTGCTCCTGGGGTCACCTATGGAGCATGCCTGTTTGAGTGTCATG-TTGACTCAATTC-CCCTC-AGGTTTTTCTTTAT--------------GAATGCCTGTTC----AGGTGG-AGTTGGA--TTTGGAGG--TTTCATGCAGGTCC-------------CCTT---------------------------------------------TGCG-GGGGATCAGCTCCTCTTAAAAACATT--AGCTTTGA-GGATCAAGC---AAAA--AGG------CTCTTT--AGCAT-TGTT-CAT-TG-GC-T-ATGGTGTAATAATTG---------TTCCATC-ATGGTGTTTTATATGATC----AATGTGCTTG---------------------ACTGGAGACTTTCTGAGCA-----TCGTCAGCTTCTAA---TTGTCAGGTCT--ATCCTGACACTT--ATACCCCTAGTAACTGCGAGTGAAGAGGGAAGAGCTCAAA-TTTAAAATCTGGCAG--CTC---CGCTGTCCGAGTTGTAATCTGTAGAAGCA-TTTTCTGCATTGGACCGTGTACAAGTCTCTTGGAACAGAGTGT-CATAGAGGGTGAGAATCCCGTCCATGACACGGAC-TACCAA-TGC-TCTGTGATATGCTCTCAAAGAGTCGAGTTGCTTGGGAATGCAGCTCAAAATGGGTGGTAAATTCCATCTAAAGCTAAATACAGGCAAGAGACCGATAGCGAACAAGTACCGTGAGGGAAAGATGAAAAGCACTTTGGAAAGAGAGTTAAACAGTATGTGAAATTGTTGAAAGGGAAACACTTGAAGTCAGTCACATCCTGCAGGACTCAGCCTTG--CC--TTGTTAGGCCTGGTGTATTT-CCTG-CAGG-ATGGGTCAACATCAATCTTGG-TCAGTGGATAAAG-GAGGAGGGAATGTGGCACC--CTT--GCGGGTGTG-TTATAGCCCTCCTTC-ATATGCACTGACTGGGATTGAGG-ACTGCAGCATGTCCTTTT--------GG---------------------------ACATGCTTAGGATGTTGACAAAATGGCTTTAAGTGACCCGTCTTGAAACACGGACCAAGGAGTCTAACATGCCTGCAAGTGTTT-GGGTGGAAAA-CCCTTGCGCACAATGAAAGTG-AAA-GTTGGGAA---CCTCC-----GCAA--GGGGGTGCACTGACACCCAGCCCTGATGTTTACTGACGGTGCTGCGGTAGAGCATGTATG-TTGGGACCCGAAAGATGGTGAACTATGCCTGAATAGGGTGAAGCCAGAGGAAACTCTGGTGGAAGCTCGTAGCGATTCTGACGTGCAAATCGATCGTCAAATTTGGGTATAGGGGCGAAAGACTAATCG-ACCATCTAGTAGCTGGTTCCTGCCGAAGTTTCCCTCAGGATAGCAGAAACTCATATCAGATTTATGTGGTAAAGCGAATGATTAGAGGCCTTGGGGTTGAAACAACCTTAACCTATTCTCAAACTTT------------------------------------------------------------------------------------------------------------------------------------------------------------------------------------------------------------------------------------------------------------------------------------------------------------------------------------------------------------------------------------------------------------------------------------------------------------------------------------------------------------------------------------------------------------------------------------------------------------------------------------------------------------------------------------------------------------------------------------------------------------------------------------------------------------------------------------------------------------------------------------------------------------------------------------------------------------
	Coltricia_confluens_TF072287         TCGAG---TCTTTGAA--GTAGGGG------------------------TTTGCAATC--TC-----TTGCCCTTCA-----ATGCCCTCTGA-TGCTGGT-----AATAAGAACACACACTTGTTAC-----ATGTGCTCAAGGGATTCTT------------AGGGAAGGAGAGAGTG------------AATC----------TTCCTGCTTTCAAA-TCTGCTC--ATACT----------CTTTAACA-------CCTGTGCAT--C--AT----AAGC-AGAGT-T-CAA------TGTCTCTG--AGTT---AGT-------CTTTGTG-RTTGGTA----------------TATG-T--T--ATATATGT---------------------------------------------ACCACTGTGGGTCC-TGTA---TGGATCTGCATG------------------------------------------------------------------------------------------------GGGT-GTATGCAAT-------GTATATCTGC---ACAT--G--------AAGGCARC-TTGGA--TGAA------TAT-ATTGGC--TCTGTTTTTA---------ACAC-----AA---ACTC-TTA----AAAATGTCATGTAGAATGAGA---TGCTCC--AGTAGTGAGC---AAAAA-----CCTATACAACTTTCAACAATGGATCTCTTGGCTCTTGCATCGATGAAGAACGCAGCGAAATGCGATAAGTAATGTGAATTGCAGAATTCAGTGAATCATCGAATCTTTGAACACACCTTGTGCTCCTGGGGTCACCCATGGAGCATGCCTGTTTGAGTGTCATG-TTGACTCAATTC-CCCTC-AGGTTTTTCTTTAT--------------GAATGCCTGTTC----AGGTGG-AGTTGGA--TTTGGAGG--TTTCATGCAGGTCC-------------CCTT---------------------------------------------TGCG-GGGGGTCAGCTCCTCTTAAAAACATT--AGCTTTGA-GGATCAAGC---AAAA--AGG------CTCTTT--AGCAT-TGTT-CA--TG-GC-T-ATGGTGTAATAATTG---------TTCCATC-ATGGTGTTTTATATGATC----AATGTGCTTG---------------------ACTGGAGACTTTCTSAGCA-----TCGTCAGCTTCTAA---TTGTCAGGTCT--TTCCTGACAKTC--ATACCCCTAGTAACTGCGAGTGAAGAGGGAAGAGCTCAAA-TTTAAAATCTGGCAG--CTC---CGCTGTCCGAGTTGTAATCTGTAGAAGCA-TTTTCTGCATTGGACCGTGTACAAGTCTCTTGGAACAGAGTGT-CATAGAGGGTGAGAATCCCGTCCATGACACGGAC-TACCAA-TGC-TCTGTGATATGCTCTCAAAGAGTCGAGTTGCTTGGGAATGCAGCTCAAAATGGGTGGTAAATTCCATCTAAAGCTAAATACAGGCAAGAGACCGATAGCGAACAAGTACCGTGAGGGAAAGATGAAAAGCACTTTGGAAAGAGAGTTAAACAGTACGTGAAATTGTTGAAAGGGAAACACTTGAAGTCAGTCACATCCTGCAGGACTCAGCCAGG--CC--TTGTTAGGCCTGGTGTATTT-CCTG-CAGG-ATGGGTCAACATCAATCTTGG-TCAGTGGATAAAG-GAGGAGGGAATGTGGCACC--CTT--GCGGGTGTG-TTATAGCCCTCCTTC-ATATGCACTGACCGGGATTGAGG-ACTGCAGCATGTCCTTTT--------GG---------------------------ACATGCTTAGGATGTTGACAAAATGGCTTTAAGTGACCCGTCTTGAAACACGGACCAAGGAGTCTAACATGCCTGCAAGTGTTT-GGGTGGAAAA-CCCTTGCGCACAATGAAAGTG-AAA-GTTGGGAA---CCTCC-----GCAA--GGGGGTGCACCGACACCCAGCCCTGATGTTTACTGACGGTGCTGCGGTAGAGCATGTATG-TTGGGACCCGAAAGATGGTGAACTATGCCTGAATAGGGTGAAGCCAGAGGAAACTCTGGTGGAAGCTCGTAGCGATTCTGACGTGCAAATCGATCGTCAAATTTGGGTATAGGGGCGAAAGACTAATCGAACCATCTAGTAGCTGGTTCCTGCCGAAGT--------------------------------------------------------------------------------------------------------------------------------------------------------------------------------------------------------------------------------------------------------------------------------------------------------------------------------------------------------------------------------------------------------------------------------------------------------------------------------------------------------------------------------------------------------------------------------------------------------------------------------------------------------------------------------------------------------------------------------------------------------------------------------------------------------------------------------------------------------------------------------------------------------------------------------------------------------------------------------------------------------------------------------------------------------------
	Coltricia_crassa_Cui_10255           -------TTCTTTGAA--GTGGAAG-----------------------CTTTACAAC------------TTTGTCTT-----TCTACCTCTGA-TGCTGGC-----AATAAGGCT--TTTCTTGTTGT-----ATGTGCTCGAGGTT-----------------TTGTCTAGACAACAGAGT----------------------AGGGCCCACTTTCAAA-TCTGCTC--ATTCCT-------TTATTTAACA-------CCTGTGCAC--C--AT----AAAC-AAAGT-C-CTG------CTCATG---GGGTT---AGC-------TTTTGTGGTAAATTGCT------AT-GT----GTA-T--T--GTGTGCAC-TTA-----TCTAGGCTTTCTAGGCTAG-----AAGAGCACATA--TTGTTGTGGGTCC-TGC----ATGATCAGC----------TGAGGGATC-GA-----------CATGTCCCAAAGTGGA-AATTAGCAT--------------GGATTTGCA----------------TGCAT-----------------ATAAATGTTT---TCGCAGA---------GGATGCC-TTTGT------------GAT-GTGGGCT-TTTGTTTTTGAT-------ATAC--ACAAA---CTCT--------GTAATGTCTTGTAGAATGAAA---T------------------GAAAAAT-----TGTACACAACTTTCAACAATGGATCTCTTGGCTCTTGCATCGATGAAGAACGCAGTGAAATGCGATAAGTAATGTGAATTGCAGAATTCAGTGAATCATCGAATCTTTGAATGCACCTTGCACTCCTTGGGTCACCGATGGAGTATGCCTGTTTGAGTGTCAGT-TTGATCTCAATT-CCCTC-AGGTTTTTGTAT----------------GAAGGCCTGCTC-----AGGTG-AATTGGA--TTTGGAGG--TTCTATGCAGGTTC-------------CCCCCTTCTGCCATTC---------TATGAATG--------GGGA----TAAG-GGGAATCAGCTCCTCCTAAAAGCATT--AGCTTGGA-GGATGACAA---------TAGG-----CTCTTT-AAGTAC-TGTT-CAT-TT-GC-T-ATGGTGTAATAC------------------------------------------------------------------------------------------------------------------------------------------------CCCCTAGTAACTGCGAGTGAAGCGGGAAGAGCTCAAA-TTTAAAATCTGGCAG--TTC---TGCTGTCCGAGTTGTAATCTGTAGAAGCG-TTTTCTGCATTGGACCATGTACAAGTCTCTTGGAACAGAGTGT-CATAGAGGGTGAGAATCCCGTCCATGACATGGAC-TACCAA-TGC-TTTGTGATACGCTCTCAAAGAGTCGAGTTGTTTGGGAATGCAGCTCAAAATGGGTGGTAAATTCCATCTAAAGCTAAATATAGGCGAGAGACCGATAGCGAACAAGTACCGTGAGGGAAAGATGAAAAGCACTTTGGAAAGAGAGTTAAACAGTATGTGAAATTGTTGAAAGGGAAACACTTGAAGTCAGTCGCATCTTGCAGGACTCAGCCTTG--CC---TAGTAGGCTTGGTGTATTT-CCTG-CAGG-ATGGGTCAACATCAATTTTGG-TCAGTGGATAAAG-GAGGAGGGAATGTAGCACC--TTT--GCAGGTGTG-TTATAGCCCTCCTTT-GTATACATTGGCTGGGATTGAGG-ACTGCAGCATGCCCTTTG-------CGGCCAGG---AC-TT---ATCAT-G--TCGCATGCTTAGGATGTTGACAAAATGGCTTTAAGTGACCCGTCTTGAAACACGGACCAAGGAGTCTAACATGCCTGCAAGTGTTT-GGGTGGAAAA-CCCTTACGCATAATGAAAGTG-AAA-GTTGGGAAACCTCTGT-----AAAG--GGGGTGGCACTGATGCCCGGCCCTGATGTTTACTGACGGTGCTGCGGTAGAGCATGTATG-TTGGGACCCGAAAGATGGTGAACTATGCCTGAATAGGGTGAAGCCAGAGGAAACTCTGGTGGAAGCTCGTAGCGATTCTGACGTGCAAATCGATCGTCAAATTTGGGTATAGGGGCGAAAGACTAATCGAACCATCTAGTAGCTGGTTCCTGCCGAAGTTTCCCTCAGGATAGCAGAAACTCATATCAGATTTATGTGGTAAAGCGAATGATTAGAGGCCTTGGGGTTGAAACAACCTTAACCTATTCTCAAACTTTAAATATGTAAGAACGAGCTGTCACTTTGTTGGAC-TGCTTGACGATTGAGAGTTTCTAGTGGGCCATTTTTGGTAAGCAGAACTGGCGATGCGGGATGAACCGAACGTGAGGTTAAGGTGCCAGAATGCACGCTCATCAGACACCACAAAAGGTGTTAGTTCATCTAGACAGCAGGACGGTGGCCATGGAAGTCGGAACCCGCTAAGGAGTGTGTAACAACTCACCTGCCGAATGAACTAGCCCTGAAAATGGATGGCGC-TCAAGCGTGCTACCCATACCTCACCATCCATGTTGAA-GTGATGCATGGATGAGTAGGCAGGCGTGGAGGTTTGTGAAGAAGCATCATTGCTGGCGGCACTGGTGAATTCGAAGCTGGAATTTCCAAAGATGGCCAGACTCGCGAGCACGCTCTTCTTGCATTCACTCTTGGTGTTCGTCAGCTCATTGTCGCCGTTAACAAGATGGATACGACTAAGGTTTGTAACCATAT--AGATGAACGCGT-G-AGAT---TGTACTGAC--TGTCAA-CTCA------AAATAGTGGTCTGAGGATCGGTTCAACGAAATTGTCAAAGAAACGTCGAATTTCATCAAGAAAGTTGGCTACAACCCGAAGGCTGTTGCTTTCGTCCCGATCTCCGGTTGGCACGGTGACAACATGCTGGAGCAATCCCCCAAGTAGGTGTA-TTTTTTGTCGTT---------------CTTTTACTAAAT--------TTCCCA-CTGA-CA-TTT-GCAATTAAGCATGACGTGGTACAAAGGCTGGACCAAAGAGACAAAGAGCGGTGTTGTGAAGGGCTACACCCTTCTAGAAGCTATCGACGCCATTGAGCCTCCTACCCGCCCATCCGATAAGCCACTTCGCCTTCCCCTCCAGGATGTATACAAGATCGGT
	Coltricia_crassa_Dai_15163           -------TTCTTTGAA--GTGGAAG-----------------------CTTTACAAC------------TTTGTCTT-----TCTACCTCTGA-TGCTGGC-----AATAAGGCT--TTTCTTGTTGT-----ATGTGCTCGAGGTT-----------------TTGTCTAGACAACAGAGT----------------------AGGGCCCACTTTCAAA-TCTGCTC--ATTCCT-------ATATTTAACA-------CCTGTGCAC--C--AT----AAAC-AAAGT-C-CTG------CTCACT---GGGTT---AGC-------TTTTGTGGT-AAATGCT------AT-GT----GTA-T--T--GTGTGCAC-TTA-----TCTAGGCTTTCTAGGCTAG-----AAGAGCACATA--TTGTTGTGGGTCC-TGC----ATGATCAGCT---------TGAGGGATC-GA-----------CATGTCCCAAAGTGGA-AATTAGCAT--------------GGATTTGCA----------------TGCAT-----------------ATAAATGTTT---TCACAGAGA------TATGCGCC-TTTGT------------GAT-GTGGGC--TTTGTTTTTGAT-------ATAC--ACAAA---CTCT--------GTAATGTCTTGTAGAATGAAA---T------------------GAAAAAT-----TGTACACAACTTTCAACAATGGATCTCTTGGCTCTTGCATCGATGAAGAACGCAGTGAAATGCGATAAGTAATGTGAATTGCAGAATTCAGTGAATCATCGAATCTTTGAATGCACCTTGCACTCCTTGGGTCACCGATGGAGTATGCCTGTTTGAGTGTCAGT-TTGATCTCAATT-CCCTC-AGGTTTTTGTAT----------------GAAGGCCTGCTC-----AGGTG-AATTGGA--TTTGGAGG--TTCAATGCAGGTTT-------------CCCCCTTCTGCCATTC---------TATGAATG--------GGGG---GATAG-GGGAATCAGCTCCTCCTAAAAGCATT--AGCTTGGA-GGATGACAA---------TAGG-----CTCTTT--AGCAC-TGTT-CAT-TT-GC-T-ATGGTGTAATAC------------------------------------------------------------------------------------------------------------------------------------------------CCCCTAGTAACTGCGAGTGAAGCGGGAAGAGCTCAAA-TTTAAAATCTGGCAG--TTC---TGCTGTCCGAGTTGTAATCTGTAGAAGCG-TTTTCTGCATTGGACCATGTACAAGTCTCTTGGAACAGAGTGT-CATAGAGGGTGAGAATCCCGTCCATGACATGGAC-TACCAA-TGC-TTTGTGATACGCTCTCAAAGAGTCGAGTTGTTTGGGAATGCAGCTCAAAATGGGTGGTAAATTCCATCTAAAGCTAAATATAGGCAAGAGACCGATAGCGAACAAGTACCGTGAGGGAAAGATGAAAAGCACTTTGGAAAGAGAGTTAAACAGTATGTGAAATTGTTGAAAGGGAAACACTTGAAGTCAGTCGCATCTTGCAGGACTCAGCCTTG--CC---TAGTAGGCTTGGTGTATTT-CCTG-CAGG-ATGGGTCAACATCAATTTTGG-TCAGTGGATAAAG-GAGGAGGGAATGTAGCACC--TTT--GCAGGTGTG-TTATAGCCCTCCTTT-GTATACATTGGCTGGGATTGAGG-ACTGCAGCATGCCCTTTG-------TGGCCAGG---AC-TT---ATCAT-G--TCGCATGCTTAGGATGTTGACAAAATGGCTTTAAGTGACCCGTCTTGAAACACGGACCAAGGAGTCTAACATGCCTGCAAGTGTTT-GGGTGGAAAA-CCCTTACGCATAATGAAAGTG-AAA-GTTGGGAAACCTCTGT-----AAAG--GGGGTGGCACTGATGCCCGGCCCTGATGTTTACTGACGGTGCTGCGGTAGAGCATGTATG-TTGGGACCCGAAAGATGGTGAACTATGCCTGAATAGGGTGAAGCCAGAGGAAACTCTGGTGGAAGCTCGTAGCGATTCTGACGTGCAAATCGATCGTCAAATTTGGGTATAGGGGCGAAAGACTAATCGAACCATCTAGTAGCTGGTTCCTGCCGAAGTTTCCCTCAGGATAGCAGAAACTCATATCAGATTTATGTGGTAAAGCGAATGATTAGAGGCCTTGGGGTTGAAACAACCTTAACCTATTCTCAAACTTTAAATATGTAAGAACGAGCTGTCACTTTGTTGGAC-TGCTTGACGATTGAGAGTTTCTAGTGGGCCATTTTTGGTAAGCAGAACTGGCGATGCGGGATGAACCGAACGTGAGGTTAAGGTGCCAGAATGCACGCTCATCAGACACCACAAAAGGTGTTAGTTCATCTAGACAGCAGGACGGTGGCCATGGAAGTCGGAACCCGCTAAGGAGTGTGTAACAACTCACCTGCCGAATGAACTAGCCCTGAAAATGGATGGCGC-TCAAGCGTGCTACCCATACCTCACCATCCATGTTGAA-GTGATGCATGGATGAGTAGGCAGGCGTGGAGGTTTGTGAAGAAGCATCATTGCTGGCGGCACTGGTGAATTCGAAGCTGGAATTTCCAAGGATGGCCAGACTCGCGAGCACGCTCTTCTTGCATTCACTCTTGGTGTTCGTCAGCTCATTGTCGCCGTTAACAAGATGGATACGACTAAGGTTTGTAACCATAT--AGATGAGCGCGT-G-AGAT---TGTACTGAC--TGTCAA-CTCA------AAATAGTGGTCTGAGGATCGGTTCAACGAAATTGTCAAAGAAACGTCGAATTTCATCAAGAAAGTTGGCTACAACCCGAAGGCTGTTGCTTTCGTCCCGATCTCCGGTTGGCACGGTGACAACATGCTGGAGCAATCCCCCAAGTAGGTGTA-TTTTTTGTCGTT---------------CTTTTACTAAAT--------TTCCCA-CTGA-CA-TTT-GCAATTAAGCATGACGTGGTACAAAGGCTGGACCAAAGAGACAAAGAGCGGTGTTGTGAAGGGCTACACCCTTCTAGAAGCTATCGACGCCATTGAGCCTCCTACCCGCCCATCCGATAAGCCACTTCGCCTTCCCCTCCAGGATGTATACAAGATCGGT
	Coltricia_dependens_Cui_9210         CTGAGT--TCTTTGAA--GTGGGGT--GTT-----------------GTCTTGCATG---TC-----TCGCCCTT-------TTGTTGTTTGA-TGCTAGT-----AATAGCA-----TTTTTGCTGC----------------------TTTTTAAGGG----CTGAGGGTGCAAATTGGC------------------------ATCCACTTTTCAAG-CTTGCTC--ATGTC---------CCTTCAACA------CCCTGTGCAT--G--AT----AAGC-AAAGG-T-TTA------TTCCCGCA--AGTC---AGC-TAT----ATTGTGATTTG----C----ATGC-AT----TTG-T--T--ATGTGGGC-----------------------------------------------GGCCCCCTATCC-TATA---TTGACCTGCTTG-----AGGGGGATATT-GATT------------ATCCCGACCCAAA-AGGGTGAGAATAGTGT-------AAACCCACAT-TTTT-------A--------GTGTATA----------TGCATATAT---TCACAAA--------GGGATGAC--TAAA--AGGA-------AT-ATTGGCT-TTTGTCTTC----------ATAT---AAAA---CCCC-TAT----AATGTGTCTTGTAGAATGAGAA-GTGGCTC--CATTGTGAGC--AAAAAA-----TACATACAACTTTCAACAATGGATCTCTTGGCTCTCGCATCGATGAAGAACGCAGCGAAATGCGATAAGTAATGTGAATTGCAGAATTCAGTGAATCATCGAATCTTTGAACACACCTTGTGCTCCTTGGGTTACCTATGGAGCATGCCTGTTTGAGTGTCATG-TTGATCTCAATC-CCCTC-AGGCCTTTTTTTGT---ACAAAT-----GAAGGCCTGTCC-----CAGGG-TATTGGA--TTTGGAGG--TTTTATGCAGGTCC-------------CCCCCT-------------------------------------------TGTA-GGGAATCAGCTCCTCTTAAAAGTATT--AGCTGGAG--GATGAAGC---AAAA--ATG------GCTCTT--AGCAT-TGTT-CAT-TT-GC-T-ATGGTGTAATAATTG---------TTCCATC-ATAGCCTTGTCGGTGAATC---AGTGCAA----------------------------------------------------------------------------------TGGGAATA------CCCTAGTAACTGCGAGTGAAGCGGGAAGAGCTCAAA-TTTAAAATCTGACAG--CTC---TGCTGTCCGAGTTGTAATCTGTAGAAGCA-TTTTCTGCATTGGACTGTGTATAAGTCTCTTGGAATAGAGCGT-CATAGAGGGTGAGAATCCCGTCCATGACACAGAC-TACCAA-TGC-TTTATGATATGCTCTCAAAGAGTCGAGTTGTTTGGGAATGCAGCTCAAAATGGGTGGTAAATTCCATCTAAAGCTAAATACAGGCGAGAGACCGATAGCGAACAAGTACCGTGAGGGAAAGATGAAAAGCACTTTGGAAAGAGAGTTAAACAGTACGTGAAATTGTTGAAAGGGAAACGCTTGAAGTCAGTCACATTCTGCAGAACTCAGCCTTG--CC--TTATTAGGCCTGGTGTATTT-CCTG-CAGG-ATGGGTCAACATCAATTTTGG-TCAGTGGATAAAG-GAAGAGGGAACGTGGCACC--TGT--AAAGGTGTG-TTATAGCCCTCTTTC-ATATACATTGGCTGGGATTGAGG-ACTGCAGCATGCCTCCTG-------TATCTCAG----------GCTCAT-G--TCACATGCTTAGGATGTTGACAAAATGGCTTTAAGCGACCCGTCTTGAAACACGGACCAAGGAGTCTAACATGCCTGCAAGTGTTT-GGGTGGAAAA-CCCTTGCGCATAATGAAAGTG-AAATGTTGGGAA---CCTCC-----GCAA--GGGGGTGCACTGACGCCCGGCCCTGATGTTTACTGACGGTGCTGCGGTAGAGCATGTATG-TTGGGACCCGAAAGATGGTGAACTATGCCTGAATAGGGTGAAGCCAGAGGAAACTCTGGTGGAGGCTCGTAGCGATTCTGACGTGCAAATCGATCGTCAAATTTGGGTATAGGGGCGAAAGACTAATCGAACCATCTAGTAGCTGGTTCCTGCCGAAGTTTCCCTCAGGATAGCAGAAACTCATATCAGATTTATGTGGTAAAGCGAATGATTAGAGGCCTTGGGGTTGAAACAACCTTAACCTATTCTCAAACTTTAAATATGTAAGAACGAGCTGTCACTTTGTTGGAC-TGCTCGACGATTGGGAGTTTCTAGTGGGCCATTTTTGGTAAGCAGAACTGGCGATGCGGGATGAACCGAACGTGAGGTTAAGGTGCCGGAATGTACGCTCATCAGACACCACAAAAGGTGTTAGTTCATCTAGACAGCAGGACGGTGGCCATGGAAGTCGGAACCCGCTAAGGAGTGTGTAACAACTCACCTGCCGAATGAACTAGCCCTGAAAATGGATGGCGC-TCAAGCGTGCTACCCATACCTCACCATCCATGTTGAA-GTGATGCATGGATGAGTAGGCAGGCGTGGAGGT----------------------------------------------------------------------------------------------------------------------------------------------------------------------------------------------------------------------------------------------------------------------------------------------------------------------------------------------------------------------------------------------------------------------------------------------------------------------------------------------------------------------------------------------------------------------------------------------------------------
	Coltricia_dependens_Dai_10944        CTGAGT--TCTTTGAA--GTGGGGT--GTT-----------------GTCTTGCATG---TC-----TCACCCTT-------TTGTTGTTTGA-TGCTAGT-----AATAGCA-----TTTTTGCTGC----------------------TTTTTAAGGG----CTGAGGGTGCAAATTGGC------------------------ATCCACTTTTCAAG-CTTGCTC--ATGTC---------CCTTCAACA------CCCTGTGCAT--G--AT----AAGC-AAAGG-T-TTA------TTCCCGCA--AGTC---AGC-TAT----ATTGTGATTTG----C----ATGC-AT----TTG-T--T--ATGTGGGC------------------------------------------------GCCCCCTATCC-TATA---TTGACCTGCTTG-----AGGGGGATATT-GATT------------ATCCCGACCCAAA-AGGGTGAGAATAGTGT-------AAACCCACAT-TTTT-------A--------GTGTATA----------TGCATATAT---TCACAAA--------GGGATGAC--TAAA--AGGA-------AT-ATTGGCT-TTTGTCTTC----------ATAT---AAAA---CCCC-TAT----AATGTGTCTTGTAGAATGAGAA-GTGGCTC--CATTGTGAGC--AAAAAA-----TACATACAACTTTCAACAATGGATCTCTTGGCTCTCGCATCGATGAAGAACGCAGCGAAATGCGATAAGTAATGTGAATTGCAGAATTCAGTGAATCATCGAATCTTTGAACACACCTTGTGCTCCTTGGGTTACCTATGGAGCATGCCTGTTTGAGTGTCATG-TTGATCTCAATC-CCCTC-AGGCCTTTTTTTGT---ACAAAT-----GAAGGCCTGTCC-----CAGGG-TATTGGA--TTTGGAGG--TTTTATGCAGGTCC-------------CCCCCCT------------------------------------------TGTA-GGGAATCAGCTCCTCTTAAAAGTATT--AGCTGGAG--GATGAAGC---AAAA--ATG------GCTCTT--AGCAT-TGTT-CAT-TT-GC-T-ATGGTGTAATAATTG---------TTCCATC-ATAGCCTTGTCGGTGAATC---AGTGCAA----------------------------------------------------------------------------------TGGGAATA------CCCTAGTAACTGCGAGTGAAGCGGGAAGAGCTCAAA-TTTAAAATCTGACAG--CTC---TGCTGTCCGAGTTGTAATCTGTAGAAGCA-TTTTCTGCATTGGACTGTGTATAAGTCTCTTGGAATAGAGTGT-CATAGAGGGTGAGAATCCCGTCCATGACACAGAC-TACCAA-TGC-TTTATGATATGCTCTCAAAGAGTCGAGTTGTTTGGGAATGCAGCTCAAAATGGGTGGTAAATTCCATCTAAAGCTAAATACAGGCGAGAGACCGATAGCGAACAAGTACCGTGAGGGAAAGATGAAAAGCACTTTGGAAAGAGAGTTAAACAGTACGTGAAATTGTTGAAAGGGAAACGCTTGAAGTCAGTCACATTCTGCAGAACTCAGCCTTG--CC--TTATTAGGCCTGGTGTATTT-CCTG-CAGG-ATGGGTCAACATCAATTTTGG-TCAGTGGATAAAG-GAAGAGGGAACGTGGCACC--TGT--AAAGGTGTG-TTATAGCCCTCTTTC-ATATACATTGGCTGGGATTGAGG-ACTGCAGCATGCCTCCTG-------TATCTCAG----------GCTCAT-G--TCACATGCTTAGGATGTTGACAAAATGGCTTTAAGCGACCCGTCTTGAAACACGGACCAAGGAGTCTAACATGCCTGCAAGTGTTT-GGGTGGAAAA-CCCTTGCGCATAATGAAAGTG-AAATGTTGGGAA---CCTCC-----GCAA--GGGGGTGCACTGACGCCCGGCCCTGATGTTTACTGACGGTGCTGCGGTAGAGCATGTATG-TTGGGACCCGAAAGATGGTGAACTATGCCTGAATAGGGTGAAGCCAGAGGAAACTCTGGTGGAGGCTCGTAGCGATTCTGACGTGCAAATCGATCGTCAAATTTGGGTATAGGGGCGAAAGACTAATCGAACCATCTAGTAGCTGGTTCCTGCCGAAGTTTCCCTCAGGATAGCAGAAACTCATATCAGATTTATGTGGTAAAGCGAATGATTAGAGGCCTTGGGGTTGAAACAACCTTAACCTATTCTCAAACTTTAAATATGTAAGAACGAGCTGTCACTTTGTTGGAC-TGCTCGACGATTGGGAGTTTCTAGTGGGCCATTTTTGGTAAGCAGAACTGGCGATGCGGGATGAACCGAACGTGAGGTTAAGGTGCCGGAATGTACGCTCATCAGACACCACAAAAGGTGTTAGTTCATCTAGACAGCAGGACGGTGGCCATGGAAGTCGGAACCCGCTAAGGAGTGTGTAACAACTCACCTGCCGAATGAACTAGCCCTGAAAATGGATGGCGC-TCAAGCGTGCTACCCATACCTCACCATCCATGTTGAA-GTGATGCATGGATGAGTAGGCAGGCGTGGAGGT----------------------------------------------------------------------------------------------------------------------------------------------------------------------------------------------------------------------------------------------------------------------------------------------------------------------------------------------------------------------------------------------------------------------------------------------------------------------------------------------------------------------------------------------------------------------------------------------------------------
	Coltricia_fimbriata_Dai_22300        TTGAGTTCTCTTTGAAGGGTAGGGG-----------------------TCTAGTGAC-------------------------CTTGTCTTTAC----------------------------------------------------------------------------------AAGGGAG----------------------TGCCCTGACTTTCAAA-TCCACTC--ATTTCA-------TTTTTTAACA-------CCTGTGCAT--C--AT----GAGC-AAAGT-G-TCA------TTCACT---AAGTA--TGGC-------TTTTGTG--------------CTGT-GT----GTA-T--T--GTA-------------------------------------------------------AGTGGGTCC-TTT----GTTATCTACTAT-------AGGAGAATG-----------------------------------------------------AGGATCTGCG----------------TGCAA------------------ATCACATAC---ACACAAA--------GGTATAGC-TTGTG--TGAAC---------ATGATC--TTTGTTTGAT---------ATAC--ACAAACATCTCT-----ATTTGCATGTCTTGTTGGATGTAG---CACTCC--TCTTGTGAGT-GGAAATA-----CATACACAACTTTCAACAACGGATCTCTTGGCTCTTGCATCGATGAAGAACGCAGCGAAATGCGATAAGTAATGTGAATTGCAGAATTCAGTGAATCATTGAATCTTTGAACGCACCTTGTGCTCCTTGGTTTACCTATGGAGCATGCCTGTTTGAGTGTCATG-CTGACCTCAATT-TCCCT-CGATTTTCCTAAT---------------GAAAATCTAGTG-----GGTGA-AATTGGA-CTTTGGAGG--TACAATGCTGGTCT-------------CCTTTAC-----------------------------------------TCATG-GGGGATTGGCTCCTCTTGAAAGCATT--AGCTGGAG--GATGGACA---ATGG--G--------CTGCGC--AGTGCCTATC-TGT-TT-GC-T-ATGCTGTAGTAATTA---------TTTCAGC-ATGGCCATGAAAGGTGTGGCC----------------------------------------CCTTGTAAGTT-----TGCTCTGCTGCAAA--TCAATTAAGGCAAAAGCCCAGTACAA-----CCCTTAGTAACTGCGAGTGAAGTGGGAAGAGCTCAAA-TTTAAAATCTGGCAG--CTT---TGCTGTCTGAGTTGTAATCTGTAGAAGTG-TTTTCTGCATTGGACTGTGCACAAGTCTCTTGGAACAGAGCAT-CATAGAGGGTGAGAATCCCGTCCATGGCACAGAC-TCCCAA-TGC-TTTGTGATACGCTCTCAAAGAGTCGAGTTGTTTGGGAATGCAGCTCAAAATGGGTGGTAAATTCCATCTAAAGCTAAATACAGGCGAGAGACCGATAGTGAACAAGTACCGTGAGGGAAAGATGAAAAGTACTTTGGAAAGAGAGTTAAACAGTACGTGAAATTGTTGAAAGGGAAACACTTGAAGTCAGTCATGTTCTGTGGGACTCAGCCTTG--CC---TTTGTGGTTTGGTGTATTT-CCCA-CAGG-ACAGGTCAACATCAATCTTGG-TTGGTGGATAAAG-GAGAGGGGAATGTAGCACC--TTT--GCAGGTGTG-TTATAGCCTTCCTTC-ATATACACTGGCTGGGATTGAGG-ACTGCAGCATGCCCTTGT--------GGCCAGG---AC-TT---ATCAT-G--TCACATGCTTTGGATGTTGACAAAATGGCTTTAAGTGACCCGTCTTGAAACACGGACCAAGGAGTCTAACATGCCTGCAAGTGTTT-GGGTGGAAAA-CCCTTATGCATAATGAAAGTG-AAA-GTTGGGAA---CCTCT-----GCAA--GGGGGTGCACTGACACCTGGCCCTGATGTTTACTGATGGTGCTGTGGTAGAGCATGTATG-TTGGGACCCGAAAGATGGTGAACTATGCCTGAATAGGGTGAAGCCAGAGGAAACTCTGGTGGAGGCTCGTAGCGATTCTGACGTGCAAATCGATCGTCAAATTTGGGTATAGGGGCGAAAGACCAATCGAACCATCTAGTAGCTGGTTCCTGCCGAAGTTTCCCTCAGGATAGCAGAAACTCATATCAGATTTATGTGGTAAAGCGAATGATTAGAGGCCTTGGGGTTGAAATAACCTTAACCTATTCTCAAACTTTAAATATGTAAGAACGAGCTGTCACTTTTCTGGAC-TGCTCGATGATTGAGAGTTTCTAGTGGGCCATTTTTGGTAAGCAGAACTGGCGATGCGGGATGAACCGAACGCGAGGTTAAGGTGCCGGAATGCATACTCATCAGACACCACAAAAGGTGTTAGTTCATCTAGACAGCAGGACGGTGGCCATGGAAGTTGGAATCCGCTAAGGAGTGTGTAACAACTCACCTGCCGAATGAACTAGCCCTGAAAATGGATGGCGC-TCAAGTGTGCTACCCATACCTCGCCATCCACGTTGAA-GTGATGCGTGGATGAGTAGGCAGGCATGGAGGTTTGTGAAGAAGC----------------------------------------------------------------------------------------------------------------------------------------------------------------------------------------------------------------------------------------------------------------------------------------------------------------------------------------------------------------------------------------------------------------------------------------------------------------------------------------------------------------------------------------------------------------------------------------------------
	Coltricia_focicola_Dai_16090         ----------------------------------------------------------------------TCTTGTA-----TTTGCCTCTGA-TGCTGGC-------------------TTTGTTGC-----ATGTGCTCGAGGTAAGTCCC--------------------AAGGGAAGT----------------------CACTCTAGCTTTCAAGTTCCACTC--TCTTCA---------CTTTAACA-------CCTGTGCAT--C--AT----GAAC-AAAGT-T-TCA------TTTGATCA--AGTA--TTGC--------CTTGTAATGTTGTTGT---------GT----GTAATT-TGAGTGTATTG--------------------------------------------------TGTGGGTCC-CCCAG-----------------AAG-GGGGGGATC-GACATACG-----CGCATCCC-------------------------TTT--GAGGATCTGCA----------------TATGT-ACATGTG----------CACAAATGC---ATGC-AATAAG--CAAGTGTGAC-TTGCG------------AAG-ATGATC--TTTGTTTGACA--------ATAC--ATAAA---CTCT-------ATGCATGTCTTGTAGAATGTAA---TGCTCC-TATCTGTGAGCGAAATACA-----TAAATACAACTTTCAACAACGGATCTCTTGGCTCTCGCATCGATGAAGAACGCAGCGAAATGCGATAAGTAATGTGAATTGCAGAATTCAGTGAATCATCGAATCTTTGAACGCACCTTGCGCTCCTTGGTTTACCTATGGAGCATGCCTGTTTGAGTGTCATG-TTGTTCTCAATT-CCCCA-TGAGTTTTT------------------------CTTGTT------GGGTG-AATTGGA-CTTTGGAGG--TTCATTGCAGGTTC-------------CCCTAT-------------------------------------------GAAT-GGGGATCGGCTCCTCTTGAAGATATT--AGCTGGAG-AGATGAGG-----AAA--GAG------GCCTTC--GGCAC-TGCT-TGTCTT-GC-T-GTGATGTGATAACTA---------TTTCATCCATG-------------------------------------------------------------------------------------------------------------------------CCCCTAGTAACTGCGAGTGAAGCGGGAAAAGCTCAAA-TTTAAAATCTGATAC--CTT---TGGTGTCCGAGTTGTAATCTGTAGAAGCG-TTTTCTGTGCTGGACCATGTACAAGTCTCTTGGAACAGAGTGT-CATAGAGGGTGAGAATCCCGTCCATGACATGGAC-TCCCAG-TGC-TTTGTGATACGCTCTCAAAGAGTCGAGTTGTTTGGGAATGCAGCTCAAAATGGGTGGTAAATTCCATCTAAGGCTAAATATAGGCGAGAGACCGATAGTGAACAAGTACCGTGAGGGAAAGATGAAAAGCACTTTGGAAAGAGAGTTAAACAGTACGTGAAATTGTTGAAAGGGAAACGCTTGAGGTCAGTCGTATCCTGTGGGACTCAGCCTTG--CC----TTTTGGCTTGGTGTATTT-CCTG-CAGG-ATGGGTCAACATCAATTTCAG-CTGGTGGATAAAG-GAGGGGGGAATGTAGCACC---TA--ATAGGTGTG-TTATAGCCCCCCTTT-GTATATGCTGGCTGGGATTGAGG-ACTGCAGCATGCCTTTGT--------GGCCAGG---AC-AT----CTAT-G--TCACATGCTTAGGATGTTGACAAAATGGCCTTAAGCGACCCGTCTTGAAACACGGACCAAGGAGTCTAACATGCCTGCAAGTGTTT-GGGTGGAAAA-CCCTTGCGCGTAATGAAAGTG-AAA-GTTGGGAA---CCTCC-----GCAA--GGGGGTGCACTGACACCCGGCCCTGATGTTTACTGACGGTGCTGCGGTAGAGCATGTATG-TTGGGACCCGAAAGATGGTGAACTATACCTGAATAGGGTGAAGCCAGAGGAAACTCTGGTGGAGGCTCGTAGCGATTCTGACGTGCAAATCGATCGTCAAATTTGGGTATAGGGGCGAAAGACTAATCGAACCATCTAGTAGCTGGTTCCTGCCGAAGTTTCCCTCAGGATAGCAGAAACTCATATCAGATTTATGTGGTAAAGCGAATGATTAGAGGCCTTGGGGTTGAAACAACCTTAACCTATTCTCAAACTTTAAATATGTAAGAACGAGCTGTCACTTTGTTGGAC-TGCTCGACGATTGAGAGTTTCTAGTGGGCCATTTTTGGTAAGCAGAACTGGCGATGCGGGATGAACCGAACGCGAGGTTAAGGTGCCAGAATGCACGCTCATCAGACACCACAAAAGGTGTTAGTTCATCTAGACAGCAGGACGGTGGCCATGGAAGTCGGAATCCGCTAAGGAGTGTGTAACAACTCACCTGCCGAATGAACTAGCCCTGAAAATGGATGGCGC-TCAAGCGTGCTACCCATACCTCGCCATCCGTGTTGAA----------------------------------------------ATCATTGCTGGCGGTACTGGTGAATTCGAAGCCGGTATCTCCAAGGACGGCCAGACTCGCGAGCACGCCCTGCTCGCATTCACACTCGGTGTACGCCAGCTCATTGTCGCCGTCAACAAGATGGACACGACTAAGGTTTGTAATGTTTTATGAATAAATATACTGGAGAT---TGCGCTGAC--TGTCGA-TGC----------TAGTGGTCTGAGGATCGCTTCAACGAAATCGTCAAAGAAACGTCGAACTTCATCAAGAAGGTCGGTTACAACCCGAAGGCCGTCGCATTCGTCCCGATTTCCGGTTGGCACGGTGACAACATGCTGGAGGCGTCTGCCAAGTACGTCTA-GTTTT--GTTGTT--------------TCTGCGTTGAAC--------CTGTTA-TTGA-AT-GCC-GAAATTTAGCATGCCATGGTACAAGGGCTGGACCAAGGAGACGAAGGGTGGTGTTGTTAAGGGTATGACTCTCCTCGAAGCCATCGACTCCATCGAGCCTCCTACTCGCCCATCCGACAAGCCTCTCCGTCTCCCTCTCCAGGATGTATATAAGATCGGT
	Coltricia_focicola_Dai_26383         -------TTCTTTGAA--GTAGGAG-----------------------TTTGACTCC------------CCCTTGTA-----TTTGCCTCTGA-TGCTGGC-------------------TTTGTTGC-----ATGTGCTCGAGGTAAGTCCC--------------------AAGGGAAGT----------------------CACTCTAGCTTTCAAGTTCCACTC--TTTTCA---------CTTTAACA-------CCTGTGCAT--C--AT----GAAC-AAAGT-T-TTA------TCTGACCA--AGTA--TTGC--------CTTGTAATGTTGTTGT---------GT----GTAATT-TCAGTGTATTG--------------------------------------------------TGTGGATCC-CCCAG-----------------AAGAAGGGGGATC-GACATGCG-----CGCATCCC-------------------------TTT--GAGGATCTGCA----------------TATGC-ACATGTG----------CACAAATGC---ATGCAAATAAG--CAAGTGTGAC-TTGCG------------AAG-ATGATC--TTTGTTTGACA--------ATAC--ATAAA---CTCT-------ATGCATGTCTTGTAGAATGTAA---TGCTCC-TATCTGTGAGCGAAATACA-----TAAATACAACTTTCAACAATGGATCTCTTGGCTCTCGCATCGATGAAGAACGCAGCGAAATGCGATAAGTAATGTGAATTGCAGAATTCAGTGAATCATCGAATCTTTGAACGCACCTTGCGCTCCTTGGTTTACCTATGGAGCATGCCTGTTTGAGTGTCATG-TTGTTCTCAATT-CCCCA-TGAGCTTTT------------------------CTTGTT------GGGTG-AATTGGA-CTTTGGAGG--TTCATTGCAGGTTC-------------CCCTAT-------------------------------------------GAAT-GGGGATCAGCTCCTCTTGAAGATATT--AGCTGGAG-AGATGAGGA---AAAA--GAG------GCCTTT--GGCAT-TGCT-TGTCTT-GC-T-GTGATGTGATAACTA---------TTTCATCCATGGCTGTTGATGGCA------AGTGTGCATA---------------------AATAAAGTCCCTTTTAGCT-----TTCTCTGCTTCAAA--TGGTTAGGGTCT-AATCCTGACAATG-CTTACCCCTAGTAACTGCGAGTGAAGCGGGAAAAGCTCAAA-TTTAAAATCTGACAC--CTT---TGGTGTCCGAGTTGTAATCTGTAGAAGCG-TTTTCTGTGCTGGACCATGTACAAGTCTCTTGGAACAGAGTGT-CATAGAGGGTGAGAATCCCGTCCATGACATGGAC-TCCCAG-TGC-TTTGTGATACGCTCTCAAAGAGTCGAGTTGTTTGGGAATGCAGCTCAAAATGGGTGGTAAATTCCATCTAAGGCTAAATATAGGCGAGAGACCGATAGTGAACAAGTACCGTGAGGGAAAGATGAAAAGCACTTTGGAAAGAGAGTTAAACAGTACGTGAAATTGTTGAAAGGGAAACGCTTGAGGTCAGTCGTATCCTGTGGGACTCAGCCTCG--CC----TTTTGGCTTGGTGTATTT-CCTG-CAGG-ATGGGTCAACATCAATTTCAG-CTGGTGGATAAAG-GAGGGGGGAATGTAGCACC---TA--ATAGGTGTG-TTATAGCCCCCCTTT-GTATATGCTGGTTGGGATTGAGG-ACTGCAGCATGCCTTTGT--------GGCCAGG---AC-AT----CTAT-G--TCACATGCTTAGGATGTTGACAAAATGGCCTTAAGCGACCCGTCTTGAAACACGGACCAAGGAGTCTAACATGCCTGCGAGTGTTT-GGGTGGAAAA-CCCTTGCGCATAATGAAAGTG-AAA-GTTGGGAA---CCTCC-----GCAA--GGGGGTGCACTGACACCCGGCCCTGATGTTTACTGACGGTGCTGCGGTAGAGCATGTATG-TTGGGACCCGAAAGATGGTGAACTATACCTGAATAGGGTGAAGCCAGAGGAAACTCTGGTGGAGGCTCGTAGCGATTCTGACGTGCAAATCGATCGTCAAATTTGGGTATAGGGGCGAAAGACTAATCGAACCATCTAGTAGCTGGTTCCTGCCGAAGTTTCCCTCAGGATAGCAGAAACTCATATCAGATTTATGTGGTAAAGCGAATGATTAGAGGCCTTGGGGTTGAAACAACCTTAACCTATTCTCAAACTTTAAATATGTAAGAACGAGCTGTCACTTTGTTGGAC-TGCTCGACGATTGAGAGTTTCTAGTGGGCCATTTTTGGTAAGCAGAACTGGCGATGCGGGATGAACCGAACGCGAGGTTAAGGTGCCAGAATGCACGCTCATCAGACACCACAAAAGGTGTTAGTTCATCTAGACAGCAGGACGGTGGCCATGGAAGTCGGAATCCGCTAAGGAGTGTGTAACAACTCACCTGCCGAATGAACTAGCCCTGAAAATGGATGGCGC-TCAAGCGTGCTACCCATACCTCGCCATCCGTGTTGAA-GTGATGCACGGATGAGTAGGCAGGCATGGAGGTTTGTGAAGAAGC----------------------------------------------------------------------------------------------------------------------------------------------------------------------------------------------------------------------------------------------------------------------------------------------------------------------------------------------------------------------------------------------------------------------------------------------------------------------------------------------------------------------------------------------------------------------------------------------------
	Coltricia_fragilissima_Dai_16636     AAAGGT-CTCTTTGCA-TTTGGGGGGG--------------------------------------------------------------------------------------------------------------------------------------------------------------------------------------------------TTTAGTC--TTTGTGG---------TTGAATA-------CTATTGCGTATT--GT----ATGC------------------ACCCTAGT--AGTT---AGC-CCT---TTCTGGGCTTTGAGGGGGG--TTGCAAC----ATT-TA-T------------------------------------------------------------TGTGGGTCC-CTAAGTGAAGATCTGC---------GAAGGGGATC-GA-----------CATATCCCAAAGTGGAAAAGTAATGAAG------------GGATTTGCA----------------------ATGCGCAATT-----G-TATGTATTC---TTCAAAG--------GGTGTGCC-CCCAG--ATGA------AAT-GCGGGC--TTTTTACAAT---------ACAT--ATAAA---CTCC--------AAATTGTCTTGTAGAATGAAA---TGCTCC--AGTTGTGAGC--AAAGTG-TATGCAAATACAACTTTCAACAATGGATCTCTTGGCTCTCGCATCGATGAAGAACGCAGCGAAATGCGATAAGTAATGTGAATTGCAGAATTCAGTGAATCATCGAATCTTTGAACGCACCTTGTGCTCCTTGGGTCACCTATGGAGCATACCTGTTTGAGTGTCATA-TTGATCTCAATT-CCCCT-CAGGTTTTCTTA----------------TGAGACCTGTTT-----GGGTG-AATTGGA--CTTGGAGG--TTGAATGCTGGTTG-------------TGTTACCATTCTAT-----------------------------------GGTG-CGAGGTCAGCTCCTCTTAAAAGTATT--AGCTGGAG--GATGAAGC---AAAG--GGAAAGGTCCCCTTT--AGCAC-TGAT-CAT-TT-GC-T-ATGGTGTAATAGTTG---------TTCCATC-ATGGCGTTGAATTTGA---TC-AGTGTGTAT----------------------------------------------------------------------------GACTTGGGGACT------CCCTAGTAACTGCGAGTGAAGCGGGAAAAGCTCAAA-TTTAAAATCTGGCAGCGCTC---TGCTGTCCGAATTGTAATCTGTAGAAGCG-TTTTCTGCATTGGACCGTGTACAAGTCTCTTGGAACAGAGTGT-CATAGAGGGTGAGAATCCCGTTCATGACACGGAC-TACCAA-TGC-TTTGTGATACGCTCTCAAAGAGTCGAGTTGTTTGGGAATGCAGCTCAAAATGGGTGGTAAATTCCATCTAAAGCTAAATACAGGCGAGAGACCGATAGTGAACAAGTACCGTGAGGGAAAGATGAAAAGCACTTTGGAAAGAGAGTTAAACAGTATGTGAAATTGTTGAAAGGGAAACACTTGAAGTCAGTCACATCCTGCAGGACTCAGCCTTG--CC---TTATAGGCTTGGTGCACTT-CCTG-CAGG-ATGGGTCAACATCAATTTTGG-TCGGTGGATAAGG-GATGGGGGAATGTGGCACC--TTT----GGGTGTG-TTATAGCCTCCTTTC-ATATACATTGACTGGGATTGAGG-ATTGCAGCATGCCCTTGT-------AGGCCAGG---AC-CT---ATCAT-G--TTACATGCTTAGGATGTTGACAAAATGGCTTTAAGTGACCCGTCTTGAAACACGGACCAAGGAGTCTAACATGCCTGCAAGTGTTT-GGGTGGAAAA-CCCTTGCGCATAATGAAAGTG-AAA-GTTGGGAA---CCTCC-----GTAA--GGGGGTGCACCGATGCCCAGCCTTGATGTTTACTGACGGTGCTGTGGTGGAGCATGTATG-TTGGGACCCGAAAGATGGTGAACTATGCCTGAATAGGGTGAAGCCAGAGGAAACTCTGGTGGAAGCTCGTAGCGATTCTGACGTGCAAATCGATCGTCAAATTTGGGTATAGGGGCGAAAGACTAATCGAACCATCTAGTAGCTGGTTCCTGCCGAAGTTTCCCTCAGGATAGCAGAAACTCATATCAGATTTATGTGGTAAAGCGAATGATTAGAGGCCTTGGGGTTGAAACAACCTTAACCTATTCTCAAACTTTAAATATGTAAGAACGAGCTGTCACTTTGTTGGAC-TGCTCGACGATTGAGAGTTTCTAGTGGGCCATTTTTGGTAAGCAGAACTGGCGATGCGGGATGAACCGAACGCGAGGTTAAGGTGCCGGAATGCACACTCATCAGACACCACAAAAGGTGTTAGTTCATCTAGACAGCAGGACGGTGGCCATGGAAGTCGGAATCCGCTAAGGAGTGTGTAACAACTCACCTGCCGAATGAACTAGCCCTGAAAATGGATGGCGC-TCAAGTGTGCTACCCATACCTCGCCATCCACGTTGAA-GTGATGCGTGGATGAGTAGGCAGGCGTGGAGGT----------------------------------------------------------------------------------------------------------------------------------------------------------------------------------------------------------------------------------------------------------------------------------------------------------------------------------------------------------------------------------------------------------------------------------------------------------------------------------------------------------------------------------------------------------------------------------------------------------------
	Coltricia_globosa_Cui_7545           TTGAGT--TCTTTGAA--GTGGGGGTGCTG-------------------------------T-----TTACCAGCTT-----TTTGTCTCTGA-TGCTGGC-----AATATTA------CCTTATTGC-----ATGTGCTCGAGTCTTTC--------------TAGACGAAGTGAAATG------------------------GCCTCCTGCTTTCAAT-TCTGCTC--ACATT----------CTTCAACA-------CCTGTGCAC--C-AAT----AAGC-AAAGT---TCA------GATATGTG--AGCGGCTATC-------ACTTGTGAATTTGTATTTGCAATGTAGT---AGTAGTA----CTGTGCAA-T------------------------------------------------CCTCAATAT-TACGA--TTGACCACC---------AAGGGGGATT--------------GACATCCCAAAGTGGAAAAGTAATGA--------------AGATTTGCAA-TATGGGTGCAATACTACAT-GCATATA----------TGCGCACTC---ACATGAG------GGGGGGTAGC-TCATT------------GAT-GCTGGCC-TTTGTCTTT----------TTAC--ACAAA---CTCT-------ATATATTTGTAGAAAAGGGGGAA-ATGCTCA----TTGTGAGC-AATAAAA-----TATATACAACTTTCAACAATGGATCTCTTGGCTCTCGCATCGATGAAGAACGCAGCGAAATGCGATAAGTAATGTGAATTGCAGAATTCAGTGAATCATCGAATCTTTGAACACATCTTGTGCTCCTTGGGTTACCTATGGAGCATGCCTGTTTGAGTGTCATG-TTGGTCTCAATT-CTCTC-TCGGGTTCTTTGTGTA------------AAAGACCTGTCA-----GAGCA-AATTGGA--TTTGGAGGTTTTTTATGCAGGTCC-------------TCTT---------------------------------------------TAGG-AGAGATCAGCTCCTCTTAAAAGCATT--AGCTGGAG--GATAAAGC---AAAA--ATGA-----CTCTTT--AGCAT-TGTT-CAT-TG-GC-T-ATGGTGTAATAATTG---------TTCCATC-ATGGCATTTTGGATGCAA--------------------------------------GAGACTTTTCGCAATA-----TTCTCTGCTTCTAAT-----------------CCTGACAGTCCTTTACCCCTAGTAACTGCGAGTGAAGCGGGATGAGCTCAAA-TTTAAAATCTGGCAG--CTC---TGCTGTCCGAGTTGTAATCTGTAGAAGCA-TTTTCTGCATTGGACTGTGTACAAGTCTCTTGGAATAGAGCGT-CATAGAGGGTGAGAATCCCGTCCATGACACAGAC-TACCAA-TGC-TATGTGATATGCTCTCAAAGAGTCGAGTTGTTTGGGAATGCAGCTCAAAATGGGTGGTAAATTCCATCTAAAGCTAAATATAGGCGAGAGACCGATAGCGAACAAGTACCGTGAGGGAAAGATGAAAAGCACTTTGGAAAGAGAGTTAAACAGTATGTGAAATTGTTGAAAGGGAAACGCTTGAAGTCAGTCACATTCTGTGGGACTCAACCTTG--CC---TATTAGGCCTGGTGTATTTCCCTG-TAGG-ATGGGTCAACATCAATCTTGG-TCAATGGATAAAG-GATGAGGGAATGTGGCACC--TTT--GCAGGTGTG-TTATAGCCCTCTTTCAATATACATTGGCTGGGATTGAGG-ACTGCAGCATGCCCTTGT--------GGCCAGG---AC-AT---TTCAT-G--TTACATGCTTAGGATGTTGACAAAATGGCTTTAAGCGACCCGTCTTGAAACACGGACCAAGGAGTCTAACATGCCTGCAAGTGTTT-GGGTGGAAAA-CCCTTGCGCATAATGAAAGTG-AAA-GTTGGGAA---CCTCT-----GTAA--GGGGGTGCACCGACGCCCGGCCCTGATGTTTACTGACGGTGCTGAGGTAGAGCATGTATG-TTGGGACCCGAAAGATGGTGAACTATGCCTGAATAGGGTGAAGCCAGAGGAAACTCTGGTGGAGGCTCGTAGCGATTCTGACGTGCAAATCGATCGTCAAATTTGGGTATAGGGGCGAAAGACTAATCGAACCATCTAGTAGCTGGTTCCTGCCGAAGTTTCCCTCAGGATAGCAGAAACTCATATCAGATTTATGTGGTAAAGCGAATGATTAGAGGCCTTGGGGTTGAAACAACCTTAACCTATTCTCAAACTTTAAATATGTAAGAACGAGCTGTCACTTTGTTGGAC-TGCTTGACGATTGAGAGTTTCTAGTGGGCCATTTTTGGTAAGCAGAACTGGCGATGCGGGATGAACCGAACGTGAGGTTAAGGTGCCGGAATGCACGCTCATCAGACACCACAAAAGGTGTTAGTTCATCTAGACAGCAGGACGGTGGCCATGGAAGTCGGAACCCGCTAAGGAGTGTGTAACAACTCACCTGCCGAATGAACTAGCCCTGAAAATGGATGGCGC-TCAAGCGTGCTACCCATACCTCACCATCCATGTTGAA-GTGATGCATGGATGAGTAGGCAGGCATGGAGGTTTGTGAAGAAGCATCATTGCGGGTGGTACTGGTGAATTTGAGGCCGGTATCTCCAAGGACGGTCAGACCCGCGAGCATGCTCTTCTTGCATTCACTCTCGGTGTCCGTCAGCTCATTGTTGCCGTCAACAAAATGGATACGACTAAGGTTTGTTGTAGTCT--TAACTAACAAAT-CGATGTTT-TGTATTAACCGTTTCAA-TTC----------TAGTGGTCTGAGGATCGATTCAATGAAATTGTCAAAGAAACATCGAATTTCATCAAGAAGGTCGGCTACAATCCGAAGGCTGTTCCTTTCGTCCCGATATCCGGTTGGCACGGCGACAACATGTTGGAGCAATCCGCTAAGTGCGTATA-TTACC--ATCAT---------------GCTCTTC-------------TCGCCG-TTGA-CGGTTATTTTTTTAAGCATGCCCTGGTATAAGGGCTGGACCAAGGAGACCAAGTCCGGTGTTGTGAAAGGCTTCACTCTTATCGACGCTATCGACGCCATTGAGCCACCAGTCCGTCCGTCAGACAAGCCTCTCCGGCTTCCGCTTCAAGATGTGTACAAGATCGGT
	Coltricia_globosa_Dai_18420          TTGAGT--TCTTTGAA--GTGGGGGTGCTG-------------------------------T-----TTACCAGCTT-----TTTGTCTCTGA-TGCTGGC-----AATATTA------CCTTATTGC-----ATGTGCTCGAGTCTTTC--------------TAGACGAAGTGAAATG------------------------GCCTCCTGCTTTCAAT-TCTGCTC--ACATT----------CTTCAACA-------CCTGTGCAC--C-AAT----AAGC-AAAGT---TCA------GATATGTG--AGCGGCTATC-------ACTTGTGAATTTGTATTTGCAATGTAGT---AGTAGTA----CTGTGCAA-T------------------------------------------------CCTCAATAT-TATGA--TTGACCACC---------AAGGGGGATT--------------GACATCCCAAAGTGGAAAAGTAATGA--------------AGATTTGCAA-TATGGGTGCAATACTACAT-GCATATA----------TGCGCACTC---ACATGAG-------GGGGGTAGC-TCATT------------GAT-GCTGGCC-TTTGTCTTT----------TTAC--ACAAA---CTCT-------ATATATTTGTAGAAAAGGGGGAA-ATGCTCA----TTGTGAGC-AATAAAA-----TATATACAACTTTCAACAATGGATCTCTTGGCTCTCGCATCGATGAAGAACGCAGCGAAATGCGATAAGTAATGTGAATTGCAGAATTCAGTGAATCATCGAATCTTTGAACACATCTTGTGCTCCTTGGGTTACCTATGGAGCATGCCTGTTTGAGTGTCATG-TTGGTCTCAATT-CTCTC-TCGGGTTCTTTGTGTA------------AAAGACCTGTCA-----GAGCA-AATTGGA--TTTGGAGGTTTTTTATGCAGGTCC-------------TCTT---------------------------------------------TAGG-AGAGATCAGCTCCTCTTAAAAGCATT--AGCTGGAG--GATAAAGC---AAAA--ATGA-----CTCTTT--AGCAT-TGTT-CAT-TG-GC-T-ATGGTGTAATAATTG---------TTCCATC-ATGGCATTTTGGATGCAA--------------------------------------GAGACTTTTCGCAATA-----TTCTCTGCTTCTAAT-----------------CCTGACAGTCCTTTACCCCTAGTAACTGCGAGTGAAGCGGGATGAGCTCAAA-TTTAAAATCTGGCAG--CTC---TGCTGTCCGAGTTGTAATCTGTAGAAGCA-TTTTCTGCATTGGACTGTGTACAAGTCTCTTGGAATAGAGCGT-CATAGAGGGTGAGAATCCCGTCCATGACACAGAC-TACCAA-TGC-TATGTGATATGCTCTCAAAGAGTCGAGTTGTTTGGGAATGCAGCTCAAAATGGGTGGTAAATTCCATCTAAAGCTAAATATAGGCGAGAGACCGATAGCGAACAAGTACCGTGAGGGAAAGATGAAAAGCACTTTGGAAAGAGAGTTAAACAGTATGTGAAATTGTTGAAAGGGAAACGCTTGAAGTCAGTCACATTCTGTGGGACTCAACCTTG--CC---TATTAGGCCTGGTGTATTTCCCTG-TAGG-ATGGGTCAACATCAATCTTGG-TCAATGGATAAAG-GATGAGGGAATGTGGCACC--TTT--GCAGGTGTG-TTATAGCCCTCTTTCAATATACATTGGCTGGGATTGAGG-ACTGCAGCATGCCCTTGT--------GGCCAGG---AC-AT---TTCAT-G--TTACATGCTTAGGATGTTGACAAAATGGCTTTAAGCGACCCGTCTTGAAACACGGACCAAGGAGTCTAACATGCCTGCAAGTGTTT-GGGTGGAAAA-CCCTTGCGCATAATGAAAGTG-AAA-GTTGGGAA---CCTCT-----GTAA--AGGGGTGCACCGACGCCCGGCCCTGATGTTTACTGACGGTGCTGAGGTAGAGCATGTATG-TTGGGACCCGAAAGATGGTGAACTATGCCTGAATAGGGTGAAGCCAGAGGAAACTCTGGTGGAGGCTCGTAGCGATTCTGACGTGCAAATCGATCGTCAAATTTGGGTATAGGGGCGAAAGACTAATCGAACCATCTAGTAGCTGGTTCCTGCCGAAGTTTCCCTCAGGATAGCAGAAACTCATATCAGATTTATGTGGTAAAGCGAATGATTAGAGGCCTTGGGGTTGAAACAACCTTAACCTATTCTCAAACTTTAAATATGTAAGAACGAGCTGTCACTTTGTTGGAC-TGCTTGACGATTGAGAGTTTCTAGTGGGCCATTTTTGGTAAGCAGAACTGGCGATGCGGGATGAACCGAACGTGAGGTTAAGGTGCCGGAATGCACGCTCATCAGACACCACAAAAGGTGTTAGTTCATCTAGACAGCAGGACGGTGGCCATGGAAGTCGGAACCCGCTAAGGAGTGTGTAACAACTCACCTGCCGAATGAACTAGCCCTGAAAATGGATGGCGC-TCAAGCGTGCTACCCATACCTCACCATCCATGTTGAA-GTGATGCATGGATGAGTAGGCAGGCATGGAGGTTTGTGAAGAAGC----------------------------------------------------------------------------------------------------------------------------------------------------------------------------------------------------------------------------------------------------------------------------------------------------------------------------------------------------------------------------------------------------------------------------------------------------------------------------------------------------------------------------------------------------------------------------------------------------
	Coltricia_hamata_AMV1897             ------------------GGAGGAG-----------------------------------------------------------------------------------------------------------------------------------------------------------------------------------------------------------------------------TGTGAAA-------GGTCTGTGC----------------AAAGT-----------------------------------------------------------------AT---------------------------------------------------------------------------------------------------------------------------------------------------------------------------------------------------------------------------------------GCCTAGA--------GGCAACAC-TTGGG--TGGA----------GTGACC--CTCATTTGGAA--------CTAC--ACAAG---CCCT-------ATACATGTCTTGTAGAATGAGT---TGCTCC---TGTGTGAGTGGAGTGTA-----CAGATACAACTTTCAACAACGGAT?T?TTGGCTCTCGCATCGATGAAGAACGCAGC?AAATGTGATAAGTAATGTGAATTGCAGAATTCAGTGAATCATTGAATCTTTGAACGCACCTTGCACTCCTTGGTTTACCTATGGAGTATGTCTGTTTGAGTGTCATG-TTGGTCTCAATC-CCCCC-AGGTCTTTCTTTTC--------------TGAAACCTGTT------GGGTG-AATTGGA--TTTGGAGG-CAATAATGCAGGTCC-------------CCATCT-------------------------------------------CATT-TGGGATCAGCTCCTCTTGAATGCATT--AGCTAGGG--AATGAGAC--A-----------------------AGTGC-TGCT-CAT-TT-GC-T-ATGATGTAATAATTA---------TTTCATC-ATGGTTCTGAATGACAAGT---AATGTGCACC--------------------------------------------------------------------------------------------TCCCTAGT-ACTGCGAGTG-AGTGGGAAGAGCTCAAA-TTTAAAATCTGGTAG--CTT---TGCTGCCTGAGTTGTAATCTGTARAAGCA-TTTTCCGCATTGGACCGTGTACAAGTCTCTTGGAATAGAGTGT-CATAGAGGGTGAGAATCCTGTCCATGACACGGAC-TCCCAA-TGCTTTTGTGATATGCTCTCAAAGAGTCGAGTTGTTTGGGAATGCAACTCAAAATGGGTGGTAAATTCCATCTAAAGCTAAATACAGGCGAGAGACCGATAGTGAACAAGTACCGTGAGGGAAAGATGAAAAGCACTTTGGAAAGAGAGTTAAACAGTATGTGAAATTGTTGAAAGGGAAACACTTGAAGTCAGTCATGCCTTGTGGGACTCAGCCTTG--TC----TTATGGCTTGGTGTACTT-CCCA-CAGG-ACAGGTCAACATCAATCTTGG-TCAGTGGATAAAG-AAGAGGGGAATGTAGCATC--TTT--GCAGATGTG-TTATAGCCCTGCTTT-GTATACACTGGCTTGGATTGAGG-ATTGCAGCATGCCCTTGT--------GGCCAGG---AC-TT---ATCAT-G--TCACATGCTGAGGATGTTGACAAAATGGCTTTAAGTGACCCGTCTTGAAACACSGACCA--------------------------------------------------------------------------------------------------------------------------------------------------------------------------------------------------------------------------------------------------------------------------------------------------------------------------------------------------------------------------------------------------------------------------------------------------------------------------------------------------------------------------------------------------------------------------------------------------------------------------------------------------------------------------------------------------------------------------------------------------------------------------------------------------------------------------------------------------------------------------------------------------------------------------------------------------------------------------------------------------------------------------------------------------------------------------------------------------------------------------------------------------------------------------------------------------------------------------------------------------------------------------------------------------------------------------------------------------------------------------------------
	Coltricia_hamata_AMV2076             --------------------------------------------------------------------------------------------------------------------------------------------------------------------------------------------------------------------------------------------------------------------TGTGTGCAC----------------AAAGT-----------------------------------------------------------------AT---------------------------------------------------------------------------------------------------------------------------------------------------------------------------------------------------------------------------------------GCCTAGA--------GGCAACAC-TTGGG--TGGA----------GTGACC--CTCATTTGGAA--------CTAC--ACAAG---CCCT-------ATACATGTCTTGTAGAATGAGT---TGCTCC---TGTGTGAGTGGAGTGTA-----CAGATACAACTTTCAACAACGGATCTCTTGGCTCTCGCATCGATGAAGAACGCAGCGAAATGTGATAAGTAATGTGAATTGCAGAATTCAGTGAATCATTGAATCTTTGAACGCACCTTGCACTCCTTGGTTTACCTATGGAGTATGTCTGTTTGAGTGTCATG-TTGGTCTCAATC-CCCCC-AGGTCTTTCTTTTC--------------TGAAACCTGTT------GGGTG-AATTGGA--TTTGGAGG-CAATAATGCAGGTCC-------------CCATCT-------------------------------------------CATT-TGGGAYCAGCTCCTCTTGAATGCATT--AGCTAGGG--AATGAGAC--A-----------------------AGTGC-TGCT-CAT-TT-GC-T-ATGATGTAATAATTA---------TTTCATC-ATGGTTCTGAATGACAAGT---AATGTGCACC--------------------------------TTGTAGCT-----ATCTCTGCTGCAAA--TTATCAGAGA----CATCTGATAACT---TA-------------------------------------------------------------------------------------------------------------------------------------------------------------------------------------------------------------------------------------------------------------------------------------------------------------------------------------------------------------------------------------------------------------------------------------------------------------------------------------------------------------------------------------------------------------------------------------------------------------------------------------------------------------------------------------------------------------------------------------------------------------------------------------------------------------------------------------------------------------------------------------------------------------------------------------------CAAATTTGGGTATAGGGGCGAAAGATTAATCGAACCATCTAGTAGCCGGTTCCTTCAGAAGTTTCCCTCAGGATAGCAGAACCTCATATCAGATTTATGTGGTAAAGCGAATGATTAGAGGCAGTGGGGTTGAACCAACCTTAACCTATTCTCTTCCTTTAAATAAGTAAGACCGAGCGGTCACTTTGTTGGAC-TGCTTGATGATTGAGAGTTTCTAGTGGGCCATTTTTGGTAAGCAGATCTGGCGATGCGGGATGATCCGAACGTGAGGTTCAGGCGCCGGAATGCACACTCATCAGACACCACAAAAGGTGTTAGTTCATCTAGACAGCAGGGCGGTGGCCATGGAAGTCGGAATCCTCTAAGGAGTGTGTAACAACTCACCTGCCGAATGAACTAGCCCTGAAAATGGATGGCGCTTCAAGTGTGCTACCCATACCTCGCCAACCGTGTTGAA-GTGATGTGCGGACGAGTAGGCAGGCACGGAGGTTTGTGAAGAAGC----------------------------------------------------------------------------------------------------------------------------------------------------------------------------------------------------------------------------------------------------------------------------------------------------------------------------------------------------------------------------------------------------------------------------------------------------------------------------------------------------------------------------------------------------------------------------------------------------
	Coltricia_hirtipes_Dai_16647         TTGAGT--CATTTGAA--GTATGGGGGGGG------------------TTTGTCAAT-----------CTTGTCTTA-----CTAGCCTCTGA-----------------------------------GTATAACATGCTTTGGGTCTTTA-------------TAGACAATAAAAGTGGTG--------CTGCCC---------CCCCTCTACTTTCAA-TCTGCTC-------------TTATTCTCAACA-------CCTGTGCAC--T--AT--AAAAGCAAAAGT---CTA------GTTCTGTG-GGATT---AACGAATTCGAATTGTAGTTTGGTATTTG-------AT---TGTGTTA-T----------------------------------------------------------------------TAT----------------------------------------------GTTACTTTATGGTGCA------------------------------------------------T------ATATACAATGCAATTGGGGAACATAC---TTACAAT--------AGTTGGGC-TCATG------------GAT-GCTGAT--TTTGCTTTTCATA------------ATAAA---CTCT-------ATATATGTCTTGTAGAATGAAA---CTGCTC---AGTCTGAGC--AAGAAA-----TATATACAACTTTCAACAATGGATCTCTTGGCTCTTGCATCGATGAAGAACGCAGCGAAATGCGATAAGTAATGTGAATTGCAGAATTCAGTGAATCATCGAATCTTTGAACACACCTTGTGCTCCT---------TCTGGAGCATGCCTGTTTGAGTGTCATG-TTGATCTCAATC-CCCTC-AGGTTCTTGTAATA--------------TAGGGCCTGCTC------AGGG-GATTGGA--TTTGGAGG---TCTGTGCAGGTCC-------------CTTT--------------------------------------------------CAGGATCAGCTCCTCTTAAAATCATT--AGCTTG---GGATGAAGC---AAGT-----------CTCTTT--AACAA-TGGT-CATTTA-GC-T-ATGGTGTAATAGTTA---------TTTCATC-ATGGCAACTGAATGGCCAATCCAATGTA-------------------GTAGTTGGAGGGGAGACTTGCAG------ATTCTCTGCTTCTAA--TTTGCCATGTCT-T------------------CCCTAGTAACTGCGAGTGAAGAGGGAAGAGCTCAAA-TTTAGAATCTGGCAG--CCT---TGCTGTCCGAGTTGTAATCTGTAGAAGCA-TTTTCTGCATTGGACTGTGCACAAGTCTCTTGGAATAGAGCAT-CATAGAGGGTGAGAATCCCGTCCATGGCACAGAC-TCCCAA-TGC-TTTGTGATATGCTCTCAAAGAGTCGAGTTGTTTGGGAATGCAGCTCAAAATGGGTGGTAAATTCCATCTAAAGCTAAATACAGGCAAGAGACCGATAGCGAACAAGTACCGTGAGGGAAAGATGAAAAGCACTTTGGAAAGAGAGTTAAACAGTATGTGAAATTGTTGAAAGGGAAACGCTTGAAGTCAGTCACATCCTGCAGGACTCAACCTTG--TC---TTACTGGCATGGTGTACTT-CCTG-TGGG-ATGGGTCAACATCAATTTTGG-CCAATGGATAAAG-GATGAGGGAATGTGGCATC--TTTTCGGAGGTGTG-TTATAGCCCTTGTTC-ATATACATTGGCTGGGATTGAGG-ACTGCAGCATGCCCTTGT--------GGCCAGG---AC-TT----TCAT-G--TCTCATGCTTAGGATGTTGACAAAATGGCTTTAAGCGACCCGTCTTGAAACACGGACCAAGGAGTCTAACATGCCTGCAAGTGTTT-GGGTGGAAAA-CCCTTGCGCACAATGAAAGTG-AAA-GTTGGGAA---CCTCC-----GCAA--GGGGGTGCACCGACACCCGGCCCTGATGTTTACTGACGGTGCTGCGGTAGAGCATGTATG-TTGGGACCCGAAAGATGGTGAACTATGCCTGAATAGGGTGAAGCCAGAGGAAACTCTGGTGGAGGCTCGTAGCGATTCTGACGTGCAAATCGATCGTCAAATTTGGGTATAGGGGCGAAAGACTAATCGAACCATCTAGTAGCTGGTTCCTGCCGAAGTTTCCCTCAGGATAGCAGAAACTCATATCAGATTTATGTGGTAAAGCGAATGATTAGAGGCCTTGGGGTTGAAACAACCTTAACCTATTCTCAAACTTTAAATATGTAAGAACGAGCTGTCACTTTGTTGGAC-TGCTCGACGATTGAGAGTTTCTAGTGGGCCATTTTTGGTAAGCAGAACTGGCGATGCGGGATGAACCGAACGCGAGGTTAAGGTGCCGGAATGCACGCTCATCAGACACCACAAAAGGTGTTAGTTCATCTAGACAGCAGGACGGTGGCCATGGAAGTCGGAATCCGCTAAGGAGTGTGTAACAACTCACCTGCCGAATGAACTAGCCCTGAAAATGGATGGCGC-TCAAGCGTGCTACCCATACCTCGCCATCCATGTTGAA-GTGATACATGGATGAGTAGGCAGGCGTGGAGGT----------------------------------------------------------------------------------------------------------------------------------------------------------------------------------------------------------------------------------------------------------------------------------------------------------------------------------------------------------------------------------------------------------------------------------------------------------------------------------------------------------------------------------------------------------------------------------------------------------------
	Coltricia_hirtipes_Dai_16651         -------------------------------------------------------------------------------------------------------------------------------------------------------------------------------------------------------------------------------------------------------------------------------------------------------------------------------------------------------------------------------------------------------------------------------------------------------------------------------------------------------------------------------------------------------------------------------------------------------------------------------------------------------------------------------------------------------------------------------------------------------------------------------------------------------------------------------------------------------------------------------------------------------------------------------------------------------------------------------------------------------------------------------------------------------------------------------------------------------------------------------------------------------------------------------------------------------------------------------------------------------------------------------------------------------------------------------------------------------------------------------CCCCTAGTAACTGCGAGTGAAGAGGGAAGAGCTCAAA-TTTAGAATCTGGCAG--CCT---TGCTGTCCGAGTTGTAATCTGTAGAAGCA-TTTTCTGCATTGGACTGTGCACAAGTCTCTTGGAATAGAGCGT-CATAGAGGGTGAGAATCCCGTCCATGGCACAGAC-TCCCAA-TGC-TTTGTGATATGCTCTCAAAGAGTCGAGTTGTTTGGGAATGCAGCTCAAAATGGGTGGTAAATTCCATCTAAAGCTAAATACAGGCAAGAGACCGATAGCGAACAAGTACCGTGAGGGAAAGATGAAAAGCACTTTGGAAAGAGAGTTAAACAGTATGTGAAATTGTTGAAAGGGAAACGCTTGAAGTCAGTCACATCCTGCAGGACTCAACCTTG--TC---TTACTGGCATGGTGTACTT-CCTG-TGGG-ATGGGTCAACATCAATTTTGG-CCAATGGATAAAG-GATGAGGGAATGTGGCATC--TTTTCGGAGGTGTG-TTATAGCCCTTGTTC-ATATACATTGGCTGGGATTGAGG-ACTGCAGCATGCCCTTGT--------GGCCAGG---AC-TT----TCAT-G--TCTCATGCTTAGGATGTTGACAAAATGGCTTTAAGCGACCCGTCTTGAAACACGGACCAAGGAGTCTAACATGCCTGCAAGTGTTT-GGGTGGAAAA-CCCTTGCGCACAATGAAAGTG-AAA-GTTGGGAA---CCTCC-----GCAA--GGGGGTGCACCGACACCCGGCCCTGATGTTTACTGACGGTGCTGCGGTAGAGCATGTATG-TTGGGACCCGAAAGATGGTGAACTATGCCTGAATAGGGTGAAGCCAGAGGAAACTCTGGTGGAGGCTCGTAGCGATTCTGACGTGCAAATCGATCGTCAAATTTGGGTATAGGGGCGAAAGACTAATCGAACCATCTAGTAGCTGGTTCCTGCCGAAGTTTCCCTCAGGATAGCAGAAACTCATATCAGATTTATGTGGTAAAGCGAATGATTAGAGGCCTTGGGGTTGAAACAACCTTAACCTATTCTCAAACTTTAAATATGTAAGAACGAGCTGTCACTTTGTTGGAC-TGCTCGACGATTGAGAGTTTCTAGTGGGCCATTTTTGGTAAGCAGAACTGGCGATGCGGGATGAACCGAACGCGAGGTTAAGGTGCCGGAATGCACGCTCATCAGACACCACAAAAGGTGTTAGTTCATCTAGACAGCAGGACGGTGGCCATGGAAGTCGGAATCCGCTAAGGAGTGTGTAACAACTCACCTGCCGAATGAACTAGCCCTGAAAATGGATGGCGC-TCAAGCGTGCTACCCATACCTCGCCATCCATGTTGAA-GTGATACATGGATGAGTAGGCAGGCGTGGAGGT----------------------------------------------------------------------------------------------------------------------------------------------------------------------------------------------------------------------------------------------------------------------------------------------------------------------------------------------------------------------------------------------------------------------------------------------------------------------------------------------------------------------------------------------------------------------------------------------------------------
	Coltricia_kinabaluensis_Dai_13957    ATGAAG-TTTTTTGAA-GGCGATGA-----------------------ATCCGTGTCCCCCT-----TTGTCTTTTGA--ATCCCCCCTCTGA-TGCTGGC-----AAGTTAATAC--------TTGC-----ATGTGCTCGAGGCTCTTT------------------AGACAAAAGAG------------ACAC---------ACTCTCACTTTCAAA-TCTGCTCC-ACTTCATT-CTTATTTTTTAACA-------CCTGTGCAC--TTTAT----AAAC-AAGGT-T-CTG------TTCATTGGGGGGTC---AGC-------TCTTGTGTGGTGAAATA---------AT----GTG-TA-T------------------------------------------------------------TGTGGGTCC-TGT----ATGGTCAAC----------TGCGGGATTTAGC----------AATATCCCAAAGTAGA-TAATAATAA--------------GGATTTGTA----------------TGTGC-ATA--------------TTGTTATCC---TCACGG---------AGATGGGC-TCAAG--TGAAA---------TATGGC--TTTGTTTTCAAC-------ATACAAATTAA---CACT-TGT--GATACATGTCTTGTGGAATGAAA---TGCTCC--AATTGTGAGC--AAGATGTTATTATAATATAACTTTCAACAATGGATCTCTTGGCTCTCGCATCGATGAAGAACGCAGCGAAATGCGATAAGTAATGTGAATTGCAGAATTCAGTGAATCATCGAATCTTTGAACGCACCTTGTGCTCCTTGGGTCACCTATGGAGCATGCCTGTTTGAGTGTCATG-TTAATCTCAATT-CCCTC-GAGTTCTTCAATAT--------------GAAGATCTGCTC-----AGGTG-AATTGGA-CTTTGGAGG-TTTCTATGCAGGTTC-------------CCTTGTAGCAATAGCA--------------------------------ATAAT-GGGAATCAGCTCCTCTGAAAAGCATT--AGCTGGGG--GATGTAGC---AAAG--GGCT---CTGGTTTT--AGCAT-TGTTTCAT-TT-GC-T-ATGGTGTAATAATTGT--------TTTCATC-ATGG------------------------------------------------------------------------------------------------------------------------CCCCTAGTAACTGCGAGTGAAGCGGGAAGAGCTCAAATTTTAGAATCTGGCAG--CTC---TGCTGTCCGAGTTGTAATCTGTAGAAGTG-TTTTCTGCATTGGACCGTGTACAAGTCTCTTGGAATAGAGTGT-CATAGAGGGTGAGAATCCCGTCCATGACACGGAC-TACCAA-TGC-TTTGTGATACACTCTCAAAGAGTCGAGTTGTTTGGGAATGCAGCTCAAAATGGGTGGTAAATTCCATCTAAAGCTAAATACAGGCGAGAGACCGATAGTGAACAAGTACCGTGAGGGAAAGATGAAAAGCACTTTGAAAAGAGAGTTAAACAGTATGTGAAATTGTTGAAAGGGAAACACTTGAAGTCAGTCACATCCTGCAGGACTCAGCCCAC--AT---CAGTTGAGGTGGTGTACTT-CCTG-CAGG-ATGGGTCAACATCAATTTTGG-TCAGTGGATAAGG-AAGAGGGGAATGTAGCATC--TTT--ATTGGTGTG-TTATAGCCCCCCTTC-ATATACATTGGCTGGGATTGAGG-ACTGCAGCATGCTCCACCATTTGTGGGGCCAGG---AC-TT---ATCAT-G--TTACATGCTTAGGATGTTGACAAAATGGCTTTAAGTGACCCGTCTTGAAACACGGACCAAGGAGTCTAACATGCCTGCAAGTGTTA-GGGTGGAAAA-CCCTTGCGCATAATGAAAGTG-AAA-GTTGGGAA---CCCTCTG---CAAA--GGGGGTGCACCGATGCCCGGCCCTGATGTTTACTGACGGTGCTGCGGTAGAGCATGTATG-TTGGGACCCGAAAGATGGTGAACTATGCCTGAGTAGGGTGAAGCCAGAGGAAACTCTGGTGGAGGCTCGTAGCGATTCTGACGTGCAAATCGATCGTCAAATTTGGGTATAGGGGCGAAAGACTAATCGAACCATCTAGTAGCTGGTTCCTGCCGAAGTTTCCCTCAGGATAGCAGAAACTCATATCAGATTTATGTGGTAAAGCGAATGATTAGAGGCCTTGGGGTTGAAACAACCTTAACCTATTCTCAAACTTTAAATATGTAAGAACGAGCTGTCACTTTGTTGGAC-TGCTCGACGATTGAGAGTTTCTAGTGGGCCATTTTTGGTAAGCAGAACTGGCGATGCGGGATGAACCGAACGCAAGGTTAAGGTGCCGGAATACACACTCATCAGACACCACAAAAGGTGTTAGTTCATCTAGACAGCAGGACGGTGGCCATGGAAGTCGGAATCCGCTAAGGAGTGTGTAACAACTCACCTGCCGAATGAACTAGCCCTGAAAATGGATGGCGC-TCAAGTGTGTTACCCATACCTTGCCATCCATGTTGAA----------------------------------------------ATCATTGCCGGCGGTACTGGTGAATTCGAAGCTGGCATTTCCAAGGACGGCCAGACCCGCGAGCACGCTCTTCTTGCATTCACCCTCGGTGTTCGTCAGCTTATTGTCGCAGTCAACAAGATGGACACGACTAAGGTTTGTAAAGCCAT-TGAATGAGCCTTT-GACCTT---TAACTTGAC--TATCAA-CTACTCCTTTC-AAAGTGGTCTGAGGATCGATTCAATGAAATTGTGAAAGAGACATCGAATTTCATCAAGAAGGTCGGTTACAATCCGAAGGCTGTAGCTTTCGTTCCGATCTCTGGTTGGCACGGTGATAATATGCTGGACGCTTCTTCCAAGTAGGAGTA-TATAT--GTCAT---------------TCTTAAGTTCAG-----TCATCATAA-CAAC-CG-CTC-ACCCTTTAGCATGCTGTGGTACAAGGGCTGGACCAAAGAGACGAAGGGTGGTGTTGTTAAGGGTGTCACTCTTTTGGACGCTATCGACTCCATTGAACCTCCTACTCGCCCCGTCGACAAGCCACTTCGCCTGCCCCTCCAGGATGTGTACAAGATCGGT
	Coltricia_kinabaluensis_Dai_13958    ATGAAG-TTTTTTGAA-GGCGATGA-----------------------ATCCGTGTCCCCCT-----TTGTCTTTTGA--ATCCCCCCTCTGA-TGCTGGC-----AAGTTAATAC--------TTGC-----ATGTGCTCGAGGCTCTTT------------------AGACAAAAGAG------------ACAC---------ACTCTCACTTTCAAA-TCTGCTCC-ACTTCATT-CTTATTTTTTAACA-------CCTGTGCAC--TTTAT----AAAC-AAGGT-T-CTG------TTCATTGGGGGGTC---AGC-------TCTTGTGTGGTGAAATA---------AT----GTG-TA-T------------------------------------------------------------TGTGGGTCC-TGT----ATGGTCAAC----------TGCGGGATTTAGC----------AATATCCCAAAGTAGA-TAATAATAA--------------GGATTTGTA----------------TGTGC-ATA--------------TTGTTATCC---TCACGG---------AGATGGGC-TCAAG--TGAAA---------TATGGC--TTTGTTTTCAAC-------ATACAAATTAA---CACT-TGT--GATACATGTCTTGTGGAATGAAA---TGCTCC--AATTGTGAGC--AAGATGTTATTATAATATAACTTTCAACAATGGATCTCTTGGCTCTCGCATCGATGAAGAACGCAGCGAAATGCGATAAGTAATGTGAATTGCAGAATTCAGTGAATCATCGAATCTTTGAACGCACCTTGTGCTCCTTGGGTCACCTATGGAGCATGCCTGTTTGAGTGTCATG-TTAATCTCAATT-CCCTC-GAGTTCTTCAATAT--------------GAAGATCTGCTC-----AGGTG-AATTGGA-CTTTGGAGG-TTTCTATGCAGGTTC-------------CCTTGTAGCAATAGCA--------------------------------ATAAT-GGGAATCAGCTCCTCTGAAAAGCATT--AGCTGGGG--GATGTAGC---AAAG--GGCT---CTGGTTTT--AGCAT-TGTTTCAT-TT-GC-T-ATGGTGTAATAATTGT--------TTTCATC-ATGG------------------------------------------------------------------------------------------------------------------------CCCCTAGTAACTGCGAGTGAAGCGGGAAGAGCTCAAATTTTAGAATCTGGCAG--CTC---TGCTGTCCGAGTTGTAATCTGTAGAAGTG-TTTTCTGCATTGGACCGTGTACAAGTCTCTTGGAATAGAGTGT-CATAGAGGGTGAGAATCCCGTCCATGACACGGAC-TACCAA-TGC-TTTGTGATACACTCTCAAAGAGTCGAGTTGTTTGGGAATGCAGCTCAAAATGGGTGGTAAATTCCATCTAAAGCTAAATACAGGCGAGAGACCGATAGTGAACAAGTACCGTGAGGGAAAGATGAAAAGCACTTTGAAAAGAGAGTTAAACAGTATGTGAAATTGTTGAAAGGGAAACACTTGAAGTCAGTCACATCCTGCAGGACTCAGCCCAC--AT---CAGTTGAGGTGGTGTACTT-CCTG-CAGG-ATGGGTCAACATCAATTTTGG-TCAGTGGATAAGG-AAGAGGGGAATGTAGCATC--TTT--ATTGGTGTG-TTATAGCCCCCCTTC-ATATACATTGGCTGGGATTGAGG-ACTGCAGCATGCTCCACCATTTGTGGGGCCAGG---AC-TT---ATCAT-G--TTACATGCTTAGGATGTTGACAAAATGGCTTTAAGTGACCCGTCTTGAAACACGGACCAAGGAGTCTAACATGCCTGCAAGTGTTA-GGGTGGAAAA-CCCTTGCGCATAATGAAAGTG-AAA-GTTGGGAA---CCCTCTG---CAAA--GGGGGTGCACCGATGCCCGGCCCTGATGTTTACTGACGGTGCTGCGGTAGAGCATGTATG-TTGGGACCCGAAAGATGGTGAACTATGCCTGAGTAGGGTGAAGCCAGAGGAAACTCTGGTGGAGGCTCGTAGCGATTCTGACGTGCAAATCGATCGTCAAATTTGGGTATAGGGGCGAAAGACTAATCGAACCATCTAGTAGCTGGTTCCTGCCGAAGTTTCCCTCAGGATAGCAGAAACTCATATCAGATTTATGTGGTAAAGCGAATGATTAGAGGCCTTGGGGTTGAAACAACCTTAACCTATTCTCAAACTTTAAATATGTAAGAACGAGCTGTCACTTTGTTGGAC-TGCTCGACGATTGAGAGTTTCTAGTGGGCCATTTTTGGTAAGCAGAACTGGCGATGCGGGATGAACCGAACGCAAGGTTAAGGTGCCGGAATACACACTCATCAGACACCACAAAAGGTGTTAGTTCATCTAGACAGCAGGACGGTGGCCATGGAAGTCGGAATCCGCTAAGGAGTGTGTAACAACTCACCTGCCGAATGAACTAGCCCTGAAAATGGATGGCGC-TCAAGTGTGTTACCCATACCTTGCCATCCATGTTGAA----------------------------------------------ATCATTGCCGGCGGTACTGGTGAATTCGAAGCTGGCATTTCCAAGGACGGCCAGACCCGCGAGCACGCTCTTCTTGCATTCACCCTCGGTGTTCGTCAGCTTATTGTCGCAGTCAACAAGATGGACACGACTAAGGTTTGTAAAGCCAT-TGAATGAGCCTTT-GACCTT---TAACTTGAC--TATCAA-CTACTCCTTTC-AAAGTGGTCTGAGGATCGATTCAATGAAATTGTGAAAGAGACATCGAATTTCATCAAGAAGGTCGGTTACAATCCGAAGGCTGTAGCTTTCGTTCCGATCTCTGGTTGGCACGGTGATAATATGCTGGACGCTTCTTCCAAGTAGGAGTA-TATAT--GTCAT---------------TCTTAAGTTCAG-----TCATCATAA-CAAC-CG-CTC-ACCCTTTAGCATGCTGTGGTACAAGGGCTGGACCAAAGAGACGAAGGGTGGTGTTGTTAAGGGTGTCACTCTTTTGGACGCTATCGACTCCATTGAACCTCCTACTCGCCCCGTCGACAAGCCACTTCGCCTGCCCCTCCAGGATGTGTACAAGATCGGT
	Coltricia_lateralis_Cui_12563        CTGAGT--TCTTTGAA--GTAAGAG------------------------TTTGCAATCT-----------------------------------TGCTGATAG-------------------------------------------------------------ATTTAGAGGCAAGAAGGC----------------------GGCTCTGACTTTCAAA-TCCACTCTTATTTCA-------CCTCCCAACA-------CCTGTGCAC--T--AC----AGAC-GAAGT-G-TCA------TTCACT---GAATA--TGAC------CTTTTAT--------------------GT----GTA-T--TG-----------------------------------------------------------TGTGGGTCC-ATA----ATGATCTGCAG-------AAAAGAGATC-GA-----------CAGGTCTCGAAGTAGA-GCATAT-AA--------------GGATCTGCA----------------TGCAG--------A-------AATGTACAACT---ACACAA---------AGGCAAAT-TCATG--TGAA----------ATTGATG-TTCGTTTGAT---------ACACA-AAAAA-CCCCTT-TAT----AATGTGTCTTGTAGAATGTGA---TTGCTC----TTGTGAGCGAAATGTT-----AAAATACAACTTTCAACAACGGATCTCTTGGCTCTCGCATCGATGAAGAACGCAGCGAAATGCGATAAGTAATGTGAATTGCAGAATTCAGTGAATCATCGAATCTTTGAACGCACCTTGCACTCCTTGGTTTACCTATGGAGTATGCCTGTTTGAGTGTCATG-TTGACATCAGTT-CTCCC-AGGTTTTCTAATATAA-----------ATGATGCCTGTT------GGATG-AATTGGA-CTTTGGAGG-ATATAATGCAGGTCC-------------CTCTTA-------------------------------------------TCTA-GGGGATCAGCTCCTCTTGAAAATATT--AGCTGGAG--GATGACGC---ACAG-----------ACTTTT--AGTGC-CTGC-CTG-TT-GC-T-ATGGTGTGATAATTA---------TTTCATC-ATGG------------------------------------------------------------------------------------------------------------------------CCCCTAGTAACTGCGAGTGAAGCGGGAAAAGCTCAAA-TTTAAAATCTGGCGG--CTT---TGCTGTCCGAGTTGTAATCTGTAGAAGCA-TTTTCTGCATTGGACCATGTGCAAGTCTCTTGGAATAGAGCGT-CATAGAGGGTGAGAATCCCGTCCATAGCATGGAC-TTCCAA-TGC-TTTGTGATATGCTCTCAAAGAGTCGAGTTGTTTGGGAATGCAGCTCAAAATGGGTGGTAAATTCCATCTAAAGCTAAATATAGGCGAGAGACCGATAGCGAACAAGTACCGTGAGGGAAAGATGAAAAGCACTTTGGAAAGAGAGTTAAACAGTATGTGAAATTGTTGAAAGGGAAACACTTGAAGTCAGTCATGTCCTGTGGGACTCAGCTTTG--CC----TTATGGCTTAGTGTTTTT-CCTG-CAGG-ATGGGTCAACATCAATCTTGA-CTGATGGATAAAG-GAGGGGGGAATGTGGCACT--TTT---TGGGTGTG-TTATAGCTCCCCTTT-GTATACATTGGTTGGGATTGAGG-ACTGCAGCGTGCCCTCGT--------GGCCAGG---A--TT---ATCAT-G--TTACATGCTTAGGATGTTGACAAAATGGCTTTAAGTGACCCGTCTTGAAACACGGACCAAGGAGTCTAACATGCCTGCGAGTGTTT-GGGTGGAAAA-CCCTTATGCTTAATGAAAGTG-AAA-GTTGGGAA---CCTCC-----GCAA--GGGGGTGCACTGACACCCGGCCCTGATGTTTACTGACGGTGCTGCGGTAGAGCATGTATG-TTGGGACCCGAAAGATGGTGAACTATACCTGAATAGGGTGAAGCCAGAGGAAACTCTGGTGGAGGCTCGTAGCGATTCTGACGTGCAAATCGATCGTCAAATTTGGGTATAGGGGCGAAAGACTAATCGAACCATCTAGTAGCTGGTTCCTGCCGAAGTTTCCCTCAGGATAGCAGAAACTCATATCAGATTTATGTGGTAAAGCGAATGATTAGAGGCCTTGGGGTTGAAACAACCTTAACCTATTCTCAAACTTTAAATATGTAAGAACGAGCCGTCGCTTTGTTGGAC-CGCTCGACGATTGAGAGTTTCTAGTGGGCCATTTTTGGTAAGCAGAACTGGCGATGCGGGATGAACCGAACGTGAGGTTAAGGTGCCGGAATGCACGCTCATCAGACACCACAAAAGGTGTTAGTTCATCTAGACAGCAGGACGGTGGCCATGGAAGTCGGAACCCGCTAAGGAGTGTGTAACAACTCACCTGCCGAATGAACTAGCCCTGAAAATGGATGGCGC-TCAAGCGTGCTACCCATACCTCACCATCTGCGTTGAA----------------------------------------------ATCATTGCCGGTGGTACTGGCGAATTCGAAGCCGGTATTTCCAAGGACGGTCAGACCCGCGAGCATGCTCTGCTTGCGTTCACTCTCGGTGTGCACCAGCTCATCGTTGCCGTTAACAAGATGGACACGGCCAACGTTCGTAGCCGTTC--AATTGAATACAT-AGCGAT---TATTCTGAC--GACCAA-TTCCATTCT----TAGTATTCTGAGGATCGTTTCCTTGAGATTGTCAAGGAGACATCTAACTTCATCAAGAAGGTCGGCTACAATCCGAAGAAAGTTCCTTTTGTCCCAATCTCCGGCTGGCACGGCGACAACATGCTTGAGACGTCCGATAAGTACGTGTT-TCACT--GTCCC---------------TCCCTTTTTTGCCGAA----TGCTTA-ATGA-GT-TCT-ACAATCTAGAATGAAGTGGTACAAGGGTTGGGAGAAAGAAACAAAGAGTGGTGTTATCAAGGGAAACACGCTTCTTGAGGCCATCGACGCTATTGAGCCTCCTAGCCGCCCGTCCGACAAGCCTCTCCGTCTTCCGCTCCAGGATGTGTATAAGATCGGT
	Coltricia_lateralis_Dai_13564        CTGAGT--TCTTTGAA--GTAAGAG------------------------TTTGCAATCT-----------------------------------TGCTGATAG-------------------------------------------------------------ATTTAGAGGCAAGAAGGC----------------------GGCTCTGACTTTCAAA-TCCACTCTTATTTCA-------CCTCCCAACA-------CCTGTGCAC--T--AC----AGAC-GAAGT-G-TCA------TTCACT---GAATA--TGAC------CTTTTAT--------------------GT----GTA-T--TG-----------------------------------------------------------TGTGGGTCC-ATA----ATGATCTGCAG-------AAAAGAGATC-GA-----------CAGGTCTCGAAGTAGA-GCATAT-AA--------------GGATCTGCA----------------TGCAG--------A-------AATGTACAACT---ACACAA---------AGGCAAAT-TCATG--TGAA----------ATTGATG-TTCGTTTGAT---------ACACA-AAAAA-CCCCTT-TAT----AATGTGTCTTGTAGAATGTGA---TTGCTC----TTGTGAGCGAAATGTT-----AAAATACAACTTTCAACAACGGATCTCTTGGCTCTCGCATCGATGAAGAACGCAGCGAAATGCGATAAGTAATGTGAATTGCAGAATTCAGTGAATCATCGAATCTTTGAACGCACCTTGCACTCCTTGGTTTACCTATGGAGTATGCCTGTTTGAGTGTCATG-TTGACATCAGTT-CTCCC-AGGTTTTCTAATATAA-----------ATGATGCCTGTT------GGATG-AATTGGA-CTTTGGAGG-ATATAATGCAGGTCC-------------CTCTTA-------------------------------------------TCTA-GGGGATCAGCTCCTCTTGAAAATATT--AGCTGGAG--GATGACGC---AAAG-----------ACTTTT--AGTGC-CTGC-CTG-TT-GC-T-ATGGTGTGATAATTA---------TTTCATC-ATGG------------------------------------------------------------------------------------------------------------------------CCCCTAGTAACTGCGAGTGAAGCGGGAAAAGCTCAAA-TTTAAAATCTGGCGG--CTT---TGCTGTCCGAGTTGTAATCTGTAGAAGCA-TTTTCTGCATTGGACCATGTGCAAGTCTCTTGGAATAGAGCGT-CATAGAGGGTGAGAATCCCGTCCATAGCATGGAC-TTCCAA-TGC-TTTGTGATATGCTCTCAAAGAGTCGAGTTGTTTGGGAATGCAGCTCAAAATGGGTGGTAAATTCCATCTAAAGCTAAATATAGGCGAGAGACCGATAGCGAACAAGTACCGTGAGGGAAAGATGAAAAGCACTTTGGAAAGAGAGTTAAACAGTATGTGAAATTGTTGAAAGGGAAACACTTGAAGTCAGTCATGTCCTGTGGGACTCAGCTTTG--CC----TTATGGCTTAGTGTTTTT-CCTG-CAGG-ATGGGTCAACATCAATCTTGA-CTGATGGATAAAG-GAGGGGGGAATGTGGCACT--TTT---TGGGTGTG-TTATAGCTCCCCTTT-GTATACATTGGTTGGGATTGAGG-ACTGCAGCGTGCCCTCGT--------GGCCAGG---A--TT---ATCAT-G--TTACATGCTTAGGATGTTGACAAAATGGCTTTAAGTGACCCGTCTTGAAACACGGACCAAGGAGTCTAACATGCCTGCGAGTGTTT-GGGTGGAAAA-CCCTTATGCTTAATGAAAGTG-AAA-GTTGGGAA---CCTCC-----GCAA--GGGGGTGCACTGACACCCGGCCCTGATGTTTACTGACGGTGCTGCGGTAGAGCATGTATG-TTGGGACCCGAAAGATGGTGAACTATACCTGAATAGGGTGAAGCCAGAGGAAACTCTGGTGGAGGCTCGTAGCGATTCTGACGTGCAAATCGATCGTCAAATTTGGGTATAGGGGCGAAAGACTAATCGAACCATCTAGTAGCTGGTTCCTGCCGAAGTTTCCCTCAGGATAGCAGAAACTCATATCAGATTTATGTGGTAAAGCGAATGATTAGAGGCCTTGGGGTTGAAACAACCTTAACCTATTCTCAAACTTTAAATATGTAAGAACGAGCCGTCGCTTTGTTGGAC-CGCTCGACGATTGAGAGTTTCTAGTGGGCCATTTTTGGTAAGCAGAACTGGCGATGCGGGATGAACCGAACGTGAGGTTAAGGTGCCGGAATGCACGCTCATCAGACACCACAAAAGGTGTTAGTTCATCTAGACAGCAGGACGGTGGCCATGGAAGTCGGAACCCGCTAAGGAGTGTGTAACAACTCACCTGCCGAATGAACTAGCCCTGAAAATGGATGGCGC-TCAAGCGTGCTACCCATACCTCACCATCTGCGTTGAA----------------------------------------------ATCATTGCCGGTGGTACTGGCGAATTCGAAGCCGGTATTTCCAAGGACGGTCAGACCCGCGAGCATGCTCTGCTTGCGTTCACTCTCGGTGTGCACCAGCTCATCGTTGCCGTTAACAAGATGGACACGGCCAACGTTCGTAGCCGTTC--AATTGAATACAT-AGCGAT---TATTCTGAC--GACCAA-TTCCATTCT----TAGTATTCTGAGGATCGTTTCCTTGAGATTGTCAAGGAGACATCTAACTTCATCAAGAAGGTCGGCTACAATCCGAAGAAAGTTCCTTTTGTCCCAATCTCCGGCTGGCACGGCGACAACATGCTTGAGACGTCCGATAAGTACGTGTT-TCACT--GTCCC---------------TCCCTTTTTTGCCGAA----TGCTTA-ATGA-GT-TCT-ACAATCTAGAATGAAGTGGTACAAGGGTTGGGAGAAAGAAACAAAGAGTGGTGTTATCAAGGGAAACACGCTTCTTGAGGCCATCGACGCTATTGAGCCTCCTAGCCGCCCGTCCGACAAGCCTCTCCGTCTTCCGCTCCAGGATGTGTATAAGATCGGT
	Coltricia_lenis_Dai_22367            TTGAGT--TCTTTGAA--CTAGGAG-----------------------TCGAGCAAC----T-----ATATTGTCCA-----TGGCCCTCTTA-TATTG------------------------------------------CAGGGC-----------------TTTATGGGTGAAATGGGG----------GCAT----------CTCCTTCCTTCAAA-TCCACTC--ATTCTG-------TTCTTTAACA-------CCTGTGCAC--TTCAA----AAGC-AAAGG-T-CTA------TTTACAGA--GGGG---GGC-TTTAGTTCTTGTGGCTTTG---------TGT-AT----GCA----T--ATATATAC-TCT----ATC--------------------TGAGTTG------------TGTGGGTCC-TGC----ATGATCGACTT--------CAAGGGATT-AA-----------CATGTCCCAAAGTGGA-AAGTGGCTT--------------GGATCTGCA----------------TGTGC-ACATGTG------------------------AACAG--------AGCTTGCC-CCCCT--ATGC------AAT-GTGAAC--TTTGTCTTTTTCTTTTGCTATAT--ACAAA---CTAT-------TCAGTTGTCTTGTGGAATGTATA-GTGG---------GAAGTATATATATA-----TATATACAACTTTCAACAATGGATCTCTTGGCTCTTGCATCGATGAAGAACGCAGCGAAATGCGATAAGTAATGTGAATTGCAGAATTCAGTGAATCATCGAATCTTTGAACGCACCTTGCACTCCTTGGGTAACCTATGGAGTATGCCTGTTTGAGTGTCATG-TTGATATCAATT-CTCTC-AGGTCCCCCCTCTCTA--GTAA-----GGGGAATCTGCTT-----AGGTG-AATTGGA-CTTTGGAGG--TTTAATGCAGGTTA-------------CCTTGTGCACTCCCTT-----------------------GGGTAG---GCAAA-AGGGACCAGCTCCTCTTAAATGTATT--AGCGAAGGAGAATGGTGG---CAAA--GTGC-----TCTTCT--AGTGC-TGTC-CAT-TT-GCTTTATGGTGTAATATTAGC------TGTTTCATC-ATAGCTTTTGGATGATATGTG------------------------------------GAGTCCTTTGTAGCAATGCTCTCTCTGCTTCTAA--TAGGTTGG-------------------------------AACTGCGAGTGAAGCGGGAAGAGCTCAAA-TTTAAAATCTGGCAT--CTCTATTGCTGTCCGAATTGTAATCTGTAGAAGTGTTTTTCTGCATTGGACCGTGTACAAGTCTCTTGGAATAGAGTGT-CGTAGAGGGTGAGAATCCCGTCCATGACACGGAT-TGCCTT-TGC-TTTGTGATACACTCTCAAAGAGTCGAGTTGTTTGGGAATGCAGCTCAAAATGGGTGGTAAATTCCATCTAAAGCTAAATATAGGCGAGAGACCGATAGTGAACAAGTACCGTGAGGGAAAGATGAAAAGCACTTTGGAAAGAGAGTTAAACAGTATGTGAAATTGTTGAAAGGGAAACACTTGAAGTCAGTCACATCCTGTAGGACTCAATCTTG--TC--TTAAGGGACTTGATGTATTT-CCTG-CAGG-ATGGGTCAACATCAATTTTGG-TCAGTGGATAAAG-GAGGGAGGAATGTAGCACC--TTT--GCAGGTGTG-TTATAGCCTCCCTTT-GTATACATTGACTGGGATTGAGG-ACTGCAGCATGCCCTTGT-------GGGCCAGG---AC-TT---ATCAT-GT-TCACATGCTTAGGATGTTGACAAAATGGCTTTAAGTGACCCGTCTTGAAACACGGACCAAGGAGTCTAACATGCCTGCGAGTGTTT-GGGTGGAAAA-CCCTTATGCATAATGAAAGTG-AAA-GTTGGGAA---ACCCTTATCTTTTA--GGGGGTGCACCGATGCCCGGCCCTGATGTTTACTGACGGTGCTGCGGTAGAGCATGTATG-TTGGGACCCGAAAGATGGTGAACTATGCCTGAATAGGGTGAAGCCAGAGGAAACTCTGGTGGAAGCTCGTAGCGATTCTGACGTGCAAATCGATCGTCAAATTTGGGTATAGGGGCGAAAGACTAATCGAACCATCTAGTAGCTGGTTCCTGCCGAAGTTTCCCTCAGGATAGCAGAAACTCATATCAGATTTATGTGGTAAAGCGAATGATTAGAGGCCTTGGGGTTGAAACAACCTTAACCTATTCTCAAACTTTAAATATGTAAGAACGAGCTGTCACTTTGTTGGAC-TGCTCGACGATTGAGAGTTTCTAGTGGGCCATTTTTGGTAAGCAGAACTGGCGATGCGGGATGAACCGAACGCAAGGTTAAGGTGCCAGAATGCACGCTCATCAGACACCACAAAAGGTGTTAGTTCATCTAGACAGCAGGACGGTGGCCATGGAAGTCGGAATCCGCTAAGGAGTGTGTAACAACTCACCTGCCGAATGAACTAGCCCTGAAAATGGATGGCGC-TCAAGCGTGCTACCCATACCTTGCCATCCACATTGAA-GTGATGTGTGGATGAGTAGGCAGGCGTGGAGGTTTGTGAAGAAGC----------------------------------------------------------------------------------------------------------------------------------------------------------------------------------------------------------------------------------------------------------------------------------------------------------------------------------------------------------------------------------------------------------------------------------------------------------------------------------------------------------------------------------------------------------------------------------------------------
	Coltricia_lenis_Dai_22374            TTGAGT--TCTTTGAA--CTAGGAG-----------------------TCGAGCAAC----T-----ATATTGTCCA-----TGGCCCTCTTA-TATTG------------------------------------------CAGGGC-----------------TTTATGGGTGAAATGGGG----------GCAT----------CTCCTTCCTTCAAA-TCCACTC--ATTCTG-------TTCTTTAACA-------CCTGTGCAC--TTCAA----AAGC-AAAGG-T-CTA------TTTACAGA--GGGG---GGC-TTTAGTTCTTGTGGCTTTG---------TGT-AT----GCA----T--ATATATAC-TCT----ATC--------------------TGAGTTG------------TGTGGGTCC-TGC----ATGATCGACTT--------CAAGGGATT-AA-----------CATGTCCCAAAGTGGA-AAGTGGCTT--------------GGATCTGCA----------------TGTGC-ACATGTG------------------------AACAG--------AGCTTGCC-CCCCT--ATGC------AAT-GTGAAC--TTTGTCTTTTTCTTTTGCTATAT--ACAAA---CTAT-------TCAGTTGTCTTGTGGAATGTATA-GTGG---------GAAGTATATATATA-----TATATACAACTTTCAACAATGGATCTCTTGGCTCTTGCATCGATGAAGAACGCAGCGAAATGCGATAAGTAATGTGAATTGCAGAATTCAGTGAATCATCGAATCTTTGAACGCACCTTGCACTCCTTGGGTAACCTATGGAGTATGCCTGTTTGAGTGTCATG-TTGATATCAATT-CTCTC-AGGTCCCCCCTCTCTA--GTAA-----GGGGAATCTGCTT-----AGGTG-AATTGGA-CTTTGGAGG--TTTAATGCAGGTTA-------------CCTTGTGCACTCCCTT-----------------------GGGTAG---GCAAA-AGGGACCAGCTCCTCTTAAATGTATT--AGCGAAGGAGAATGGTGG---CAAA--GTGC-----TCTTCT--AGTGC-TGTC-CAT-TT-GCTTTATGGTGTAATATTAGC------TGTTTCATC-ATAGCTTTTGGATGATATGTG------------------------------------GAGTCCTTTGTAGCAATGCTCTCTCTGCTTCTAA--TAGGTTGGGCTC--AGCTCAACAGTA---TACCCCTAGTAACTGCGAGTGAAGCGGGAAGAGCTCAAA-TTTAAAATCTGGCAG--CTCTATTGCTGTCCGAATTGTAATCTGTAGAAGTGTTTTTCTGCATTGGACCGTGTACAAGTCTCTTGGAATAGAGTGT-CGTAGAGGGTGAGAATCCCGTCCATGACACGGAT-TGCCTT-TGC-TTTGTGATACACTCTCAAAGAGTCGAGTTGTTTGGGAATGCAGCTCAAAATGGGTGGTAAATTCCATCTAAAGCTAAATATAGGCGAGAGACCGATAGTGAACAAGTACCGTGAGGGAAAGATGAAAAGCACTTTGGAAAGAGAGTTAAACAGTATGTGAAATTGTTGAAAGGGAAACACTTGAAGTCAGTCACATCCTGTAGGACTCAATCTTG--TC--TTAAGGGACTTGATGTATTT-CCTG-CAGG-ATGGGTCAACATCAATTTTGG-TCAGTGGATAAAG-GAGGGAGGAATGTAGCACC--TTT--GCAGGTGTG-TTATAGCCTCCCTTT-GTATACATTGACTGGGATTGAGG-ACTGCAGCATGCCCTTGT-------GGGCCAGG---AC-TT---ATCAT-GT-TCACATGCTTAGGATGTTGACAAAATGGCTTTAAGTGACCCGTCTTGAAACACGGACCAAGGAGTCTAACATGCCTGCGAGTGTTT-GGGTGGAAAA-CCCTTATGCATAATGAAAGTG-AAA-GTTGGGAA---ACCCTTATCTTTTA--GGGGGTGCACCGATGCCCGGCCCTGATGTTTACTGACGGTGCTGCGGTAGAGCATGTATG-TTGGGACCCGAAAGATGGTGAACTATGCCTGAATAGGGTGAAGCCAGAGGAAACTCTGGTGGAAGCTCGTAGCGATTCTGACGTGCAAATCGATCGTCAAATTTGGGTATAGGGGCGAAAGACTAATCGAACCATCTAGTAGCTGGTTCCTGCCGAAGTTTCCCTCAGGATAGCAGAAACTCATATCAGATTTATGTGGTAAAGCGAATGATTAGAGGCCTTGGGGTTGAAACAACCTTAACCTATTCTCAAACTTTAAATATGTAAGAACGAGCTGTCACTTTGTTGGAC-TGCTCGACGATTGAGAGTTTCTAGTGGGCCATTTTTGGTAAGCAGAACTGGCGATGCGGGATGAACCGAACGCAAGGTTAAGGTGCCAGAATGCACGCTCATCAGACACCACAAAAGGTGTTAGTTCATCTAGACAGCAGGACGGTGGCCATGGAAGTCGGAATCCGCTAAGGAGTGTGTAACAACTCACCTGCCGAATGAACTAGCCCTGAAAATGGATGGCGC-TCAAGCGTGCTACCCATACCTTGCCATCCACATTGAA-GTGATGTGTGGATGAGTAGGCAGGCGTGGAGGTTTGTGAAGAAGC----------------------------------------------------------------------------------------------------------------------------------------------------------------------------------------------------------------------------------------------------------------------------------------------------------------------------------------------------------------------------------------------------------------------------------------------------------------------------------------------------------------------------------------------------------------------------------------------------
	Coltricia_macropora_Cui_9019         -------GTCTTTGAA--GTAGGGG-----------------------TCTGACAGC--------------TTTGTC-----TTTGCTTCTGA-TGTTGGC-----AGCAAAGA---TTTTTTGTTGC-----ATGTGCTTTTTGAAGCTT-------------TTTAATAGACAAATGTT-----------GTTT--------TACACTTGCTTTCAAA-TCTGCTC--ATTTTA-------TTCTTTAACA-------CCTGTGCAC--C-AAT----AAGC-AAAGT-TCCTC------ATCACT---TGGGT---AGC-------CTTTGTAAC-TGATGTT-----TAT-GT----GCA-T--T--GTATATGC-AAC-ACTTGTCTAGGGTTTCCCCAGAC---TAGGATGTGTATA--TTACTGTGGGTCC-TGTT---ATGAATTGGCT--------TGAGGGATT-AA-----------TACATTCCTAAGTAGAATAGTAATAT--------------GGACCAGCAT-TGC----------ACATAT-ATATACA----------------------TTATACA--------AAAGTGCC-TTTGT----------ATAAT-GTGGAC--TTTGTTTTGAT--------TTAC--ATGAA---CTCT-------GCTTCTGTCTTGTGGAATGGAA---CAG----------------AAATGGA-----CTTATATAACTTTCAACAATGGATCTCTTGGCTCTTGCATCGATGAAGAACGCAGCGAAATGCGATAAGTAGTGTGAATTGCAGAATTCAGTGAATCATCGAATCTTTGAATGCACCTTGTACTCCTTGGGTTACCTGTGGAGTATGCCTGTTTGAGTGTCATG-TTGATCTCAATT-CCCTC-AGTCTTTCTGTAT---------------GAAGGTCTGTCT----CTGGTG-AATTGGA-CTTTGGAGG--TTCAATGCAAGTTC-------------CCTTAACCCTTCTTAT--------------------------------GGATG-GGGAATTGGCTCCTCTTAAAAACATT--AGTCTGGA-GGATAAAAT---GCAA--CTGC-----TCTTTA--AGCAT-TGTT-CAT-TT-GCTT-ATAGTGTAATAT------------------------------------------------------------------------------------------------------------------------------------------------CCCCTAGTAACTGCGAGTGAAGCGGGAAAAGCTCAAA-TTTAAAATCTGGCAG--CTA---TGCTGTCCGAGTTGTAATCTGTAGAAGTG-TTTTCTGCATTGGACCATGTACAAGTCTCTTGGAATAGAGTGT-CATAGAGGGTGAGAATCCTGTCCATGACATGGAC-TACCAA-TGCTTTTGTGATACACTCTCAAAGAGTCGAGTTGTTTGGGAATGCAGCTCAAAATGGGTGGTAAATTCCATCTAAGGCTAAATATAGGCGAGAGACCGATAGTGAACAAGTACCGTGAGGGAAAGATGAAAAGCACTTTGGAAAGAGAGTTAAATAGTATGTGAAATTGTTGAAAGGGAAACACTTGAAGTCAGTCATATCCTACAGGACTCAGCCTTTGTCC---TTTTGGACTTGGTGTATTT-CTTG-CAGG-ATAGGTCAACATCAGTCTTGG-TCAGTGGATAAAG-AAGGAGGAAATGTAGCATC--TGTAATAGGGTGTG-TTATAGCTCTCCCTC-ATATACATTGACTGGGATTGAGG-ACTGCAGCATGCCCTTTT------GTGGCCCTAGTGGT-TT---ACTAT-G--TTACATGCTTAGGATGTTGACAGAATGGCTTTAAGTGACCCGTCTTGAAACACGGACCAAGGAGTCTAACATGCCTGCAAGTGTTT-AGGTGGAAAA-CCTTTATGCATAATGAAAGTG-AAA-GTTGGGAA---CCTTC-----GCAA--GGGGGTGCACTGATGCCTGGCCCTGATGTTTACTGATGGTGCTGTGGTAGAGCATGTATG-TTGGGACCCGAAAGATGGTGAACTATGCCTGAATAGGGTGAAGCCAGAGGAAACTCTGGTGGAAGCTCGTAGCGATTCTGACGTGCAAATCGATCGTCAAATTTGGGTATAGGGGCGAAAGACTAATCGAACCATCTAGTAGCTGGTTCCTGCCGAAGTTTCCCTCAGGATAGCAGAAACTCATATCAGATTTATGTGGTAAAGCGAATGATTAGAGGCCTTGGGGTTGAAACAGCCTTAACCTATTCTCAAACTTTAAATATGTAAGAACGAGTTGTCACTTTATTGGAT-TGCTTGACGATTGAGAGTTTCTAGTGGGCCATTTTTGGTAAGCAGAACTGGCGATGCGGGATGAACCGAACGTGAGGTTAAGGTGCCAGAATGCACGCTCATCAGACACCACAAAAGGTGTTAGTTCATCTAGACAGCAGGACGGTGGCCATGGAAGTTGGAATCCGCTAAGGAGTGTGTAACAACTCACCTGCCGAATGAACTAGCCCTGAAAATGGATGGCGC-TCAAGCGTGCTACCCATACCTCACCATCCATGTTGAA-GTGATGCATGGATGAGTAGGCAGGCGTGGAGGTTTGTGAAGAAGC----------------------------------------------------------------------------------------------------------------------------------------------------------------------------------------------------------------------------------------------------------------------------------------------------------------------------------------------------------------------------------------------------------------------------------------------------------------------------------------------------------------------------------------------------------------------------------------------------
	Coltricia_macropora_Cui_9039         -------GTCTTTGAA--GTAGGGG-----------------------TCTGACAGC--------------TTTGTC-----TTTGCTTCTGA-TGTTGGC-----AGCAAAGA---TTTTTTGTTGC-----ATGTGCTTTTTGAAGCTT-------------TTTAATAGACAAATGTT-----------GTTT--------TACACTTGCTTTCAAA-TCTGCTC--ATTTTA-------TTCTTTAACA-------CCTGTGCAC--C-AAT----AAGC-AAAGT-TCCTC------ATCACT---TGGGT---AGC-------CTTTGTAAC-TGATGTT-----TAT-GT----GCA-T--T--GTATATGC-AAC-ACTTGTCTAGGGTTTCCCCAGAC---TAGGATGTGTATA--TTACTGTGGGTCC-TGTT---ATGAATTGGCT--------TGAGGGATT-AA-----------TACATTCCTAAGTAGAATAGTAATAT--------------GGACCAGCAT-TGC----------ACATAT-ATATACA----------------------TTATACA--------AAAGTGCC-TTTGT----------ATAAT-GTGGAC--TTTGTTTTGAT--------TTAC--ATGAA---CTCT-------GCTTCTGTCTTGTGGAATGGAA---CAG----------------AAATGGA-----CTTATATAACTTTCAACAATGGATCTCTTGGCTCTTGCATCGATGAAGAACGCAGCGAAATGCGATAAGTAGTGTGAATTGCAGAATTCAGTGAATCATCGAATCTTTGAATGCACCTTGTACTCCTTGGGTTACCTGTGGAGTATGCCTGTTTGAGTGTCATG-TTGATCTCAATT-CCCTC-AGTCTTTCTGTAT---------------GAAGGTCTGTCT----CTGGTG-AATTGGA-CTTTGGAGG--TTCAATGCAAGTTC-------------CCTTAACCCTTCTTAT--------------------------------GGATGGGGGAATTGGCTCCTCTTAAAAACATT--AGTCTGGA-GGATAAAAT---GCAA--CTGC-----TCTTTA--AGCAT-TGTT-CAT-TT-GCTT-AAAGTGGAAAAT------------------------------------------------------------------------------------------------------------------------------------------------CCCCTAGTAACTGCGAGTGAAGCGGGAAAAGCTCAAA-TTTAAAATCTGGCAG--CTA---TGCTGTCCGAGTTGTAATCTGTAGAAGTG-TTTTCTGCATTGGACCATGTACAAGTCTCTTGGAATAGAGTGT-CATAGAGGGTGAGAATCCTGTCCATGACATGGAC-TACCAA-TGCTTTTGTGATACACTCTCAAAGAGTCGAGTTGTTTGGGAATGCAGCTCAAAATGGGTGGTAAATTCCATCTAAGGCTAAATATAGGCGAGAGACCGATAGTGAACAAGTACCGTGAGGGAAAGATGAAAAGCACTTTGGAAAGAGAGTTAAATAGTATGTGAAATTGTTGAAAGGGAAACACTTGAAGTCAGTCATATCCTACAGGACTCAGCCTTTGTCC---TTTTGGACTTGGTGTATTT-CTTG-CAGG-ATAGGTCAACATCAGTCTTGG-TCAGTGGATAAAG-AAGGAGGAAATGTAGCATC--TGTAATAGGGTGTG-TTATAGCTCTCCCTC-ATATACATTGACTGGGATTGAGG-ACTGCAGCATGCCCTTTT------GTGGCCCTAGTGGT-TT---ACTAT-G--TTACATGCTTAGGATGTTGACAGAATGGCTTTAAGTGACCCGTCTTGAAACACGGACCAAGGAGTCTAACATGCCTGCAAGTGTTT-AGGTGGAAAA-CCTTTATGCATAATGAAAGTG-AAA-GTTGGGAA---CCTTC-----GCAA--GGGGGTGCACTGATGCCTGGCCCTGATGTTTACTGATGGTGCTGTGGTAGAGCATGTATG-TTGGGACCCGAAAGATGGTGAACTATGCCTGAATAGGGTGAAGCCAGAGGAAACTCTGGTGGAAGCTCGTAGCGATTCTGACGTGCAAATCGATCGTCAAATTTGGGTATAGGGGCGAAAGACTAATCGAACCATCTAGTAGCTGGTTCCTGCCGAAGTTTCCCTCAGGATAGCAGAAACTCATATCAGATTTATGTGGTAAAGCGAATGATTAGAGGCCTTGGGGTTGAAACAGCCTTAACCTATTCTCAAACTTTAAATATGTAAGAACGAGTTGTCACTTTATTGGAT-TGCTTGACGATTGAGAGTTTCTAGTGGGCCATTTTTGGTAAGCAGAACTGGCGATGCGGGATGAACCGAACGTGAGGTTAAGGTGCCAGAATGCACGCTCATCAGACACCACAAAAGGTGTTAGTTCATCTAGACAGCAGGACGGTGGCCATGGAAGTTGGAATCCGCTAAGGAGTGTGTAACAACTCACCTGCCGAATGAACTAGCCCTGAAAATGGATGGCGC-TCAAGCGTGCTACCCATACCTCACCATCCATGTTGAA-GTGATGCATGGATGAGTAGGCAGGCGTGGAGGTTTGTGAAGAAGCATTATTGCTGCTGGTACTGGTGAATTCGAAGCTGGTATTTCCAAGGATGGCCAGACTCGAGAGCACGCTCTTCTTGCGTTCACCCTAGGAGTCCGTCAGCTCATTGTCGCCGTTAACAAGATGGATACAACTAAGGTTTGTAGCCGTCT--GAATGAATACGT-GTAGAT---AGTACTAAC--TGTCGA-TTC----------TAGTGGTCCGAGGATCGATTCAATGAAATTGTTAGGGAGACGTCGAATTTCATCAAGAAGGTTGGCTACAACCCGAAGGCTGTTCCTTTTGTCCCGATCTCTGGTTGGCATGGTGATAATATGCTGGAGCAATCCCCCAAGTAGGTGCA-TCTTC--ATCAT---------------AATTTGCTAAGC--------TAGCCG-TTGA-CA-TGC-GCAATTAAGCATGCCATGGTACAAGGGCTGGACCAAAGAGACAAAGAGTGGTGTTTCGAAGGGCTTCACTCTCTTGGAAGCTATCGACGCCGTTGAACCTCCTACCCGCCCGTCCGATAAGCCACTCCGCCTTCCCCTCCAGGATGTATACAAGATCGGT
	Coltricia_minima_Dai_15206           -------TCTTTGAAA--GTGTGGG--------------------GGTTTTTCCAGCATTGT------CATAAGTCA-----TGCCCCTCTGA-TGCTGAC-----AACAAAA------CTTTGTTGT-----ATGTGCTCGGGG------------------GTATATAGGGCAAATGGT-----------GTGCATGTGCACAACTCTCACTTTCAAA-TCTGCTC--ACTTCATT---GCTTTTTTAACA-------CCTGTGCAC--C--AT----AAGC-AAGGT-T-CCA------TTCACT---GGGTT---GGC-----TTTCTTGTGACAAGATAGC------AT-AT----ACATT--T--GTGTACAC-TTTGATTTGTCTAGTCTTCTAGGCAAG---AAAGAAGTGTATATGACTGTGTGGGTCT-TGCAT--ATGACCTGT----------TGAAGGATC-GA-----------CACATCCCAAAGCAGGAAAACAGCAAAT------------GGATCTGCG----------------TGTAT-ATGTATA---------------------GTTACAAGGATA----TGCATGCC-TTTAA--GTGA------TAT-GTGGGC--TTTGTTTCTAAT-------ATACA-ATAAA---CTCT-TGT----AATTTGTCTTGTGGAATGATA---T------------------GAAAAAG-----TTTATACAACTTTCAACAATGGATCTCTTGGCTCTTGCATCGATGAAGAACGCAGCGAAATGCGATAAGTAATGTGAATTGCAGAATTCAGTGAATCATCGAATCTTTGAACGCACCTTGCACTCCTTGGGTAACCTATGGAGTATGCCTGTTTGAGTGTCATG-TTGATATCAGTT-CCCTC-AGGTTTTTGTAAT---------------GAAGACCTGCTT-----AGGTG-AATTGGA--ATTGGAGG--TTCAATGCAGGTCC-------------CCCCCTT------------------------------------------GGGG-GGAGATCAGCTCCTCTTAAATGCATT--AGCT-GAG--GATGAAGG--CAAAA--AGG------CTCTTT--AGCACTTGTT-CAT-CT-GC-T-ATGGTGTAATAA------------------------------------------------------------------------------------------------------------------------------------------------CCCCTAGTAACTGCGAGTGAAGCGGGAAGAGCTCAAA-TTTAAAATCTGGCAGTGCTC---TGCTGTCCGAGTTGTAATCTGTAGAAGTG-TTTTCTGCATTGGACCATGTACAAGTCTCTTGGAACAGAGCGT-CATAGAGGGTGAGAATCCCGTCCATGACATGGAC-TACCAA-TGC-TTTGTGATACGCTCTCAAAGAGTCGAGTTGTTTGGGAATGCAGCTCAAAATGGGTGGTAAATTCCATCTAAAGCTAAATACAAGCGAGAGACCGATAGTGAACAAGTACCGTGAGGGAAAGATGAAAAGCACTTTGGAAAGAGAGTTAAACAGTATGTGAAATTGTTGAAAGGGAAACACTTGAAGTCAGTCACATTCTGCAGAACTCAGCCTTG--CC----TTAAGGCTTGGTGCATTT-TCTG-TAGG-ATGGGTCAACATCAATCTTGGTTCAGTGGATAAAG-GAGAGGGGAATGTAGCACC--TTT--ATAGGTGTG-TTATAGCCCTCCTTC-ATATACATTGACTGGGATTGAGG-ACTGCAGCATGCCCTTGT------GGGGCCAGG---AC-TT---ATCAT-GTCTCACATGCTTAGGATGTTGACAAAATGGCTTTAAGTGACCCGTCTTGAAACACGGACCAAGGAGTCTAACATGCCTGCAAGTGTTT-GGGTGGAAAA-CCCTTGTGCACAATGAAAGTG-AAA-GTTGGGAA---CCTCT-----GCAA--GGGGGTGCACCGATGCCCGGCCCTGATGTTTACTGATGGTGCTGTGGTAGAGCATGTATG-TTGGGACCCGAAAGATGGTGAACTATGCCTGAATAGGGTGAAGCCAGAGGAAACTCTGGTGGAAGCTCGTAGCGATTCTGACGTGCAAATCGATCGTCAAATTTGGGTATAGGGGCGAAAGACTAATCGAACCATCTAGTAGCTGGTTCCTGCCGAAGTTTCCCTCAGGATAGCAGAAACTCATATCAGATTTATGTGGTAAAGCGAATGATTAGAGGCCTTGGGGTTGAAACAACCTTAACCTATTCTCAAACTTTAAATATGTAAGAACGAGCTGTCACTTTGTTGGACTTGCTCGATGATTGAGAGTTTCTAGTGGGCCATTTTTGGTAAGCAGAACTGGCGATGCGGGATGAACCGAACGCAAGGTTAAGGTGCCGGAATGCACGCTCATCAGACACCACAAAAGGTGTTAGTTCATCTAGACAGCAGGACGGTGGCCATGGAAGTTGGAATCCGCTAAGGAGTGTGTAACAACTCACCTGCCGAATGAACTAGCCCTGAAAATGGATGGCGC-TCAAGCGTGCTACCCATACCTTGCCATCCATGTTAAT-GTGATGCGTGGATGAGTAGGCAGGCGTGGAGGTTTGTGAAGAAGCATCATTGCCGGTGGTATTGGTGAATTTGAAGCTGGTATTTCCAAGGATGGCCAGACTCGCGAGCACGCCCTTCTTGCATTTACTCTTGGTGTCCGTCAGCTTATTGTCGCCGTTAACAAGATGGACACGACTAAGGTCTGTAATCATCT--GAATAAGCACGT-GGAGAT---TGTACCGAA-CTATCGA-TTC----------TAGTGGTCTGAAGATCGATTCAATGAGATTGTCAAGGAGACGTCGAATTTTATCAAGAAGGTCGGCTACAACCCGAAGGCTGTTCCTTTTGTCCCGATCTCCGGCTGGCACGGCGACAATATGCTGGAGCAATCCACCAAGTAAGTGTA-TTTTC--GTCTT---------------CCCTTGCAAAAT--------TTGCCA-TTGA-CA-TCC-GCAATTCAGCATGCCGTGGTACAAGGGTTGGACCAAAGAGTTAAAAAGTGGTGTTACGAAGGGCCTTACTCTTCTGGATGCTATCGACGCCATTGAACCTCCAACACGCCCGTCAGATAAGCCGCTTCGTCTTCCCCTACAGGATGTGTACAAGATCGGT
	Coltricia_minima_Dai_15222           -------TTCTTTGAA--GTGTGGG--------------------GGTTTTTACAGCATTGT------CATAAGTCA-----TGCCCCTCTGA-TGCTGAC-----AACAAAA------CTTTGTTGT-----ATGTGCTCGGGG------------------GTATATAGGGCAAATGGT-----------GTGCATGTGCACAACTCTCACTTTCAAA-TCTGCTC--ACTTCATT---GCTTTTTTAACA-------CCTGTGCAC--C--AT----AAGC-AAGGT-T-CCA------TTCACT---GGGTT---GGC-----TTTCTTGTGACAAGATAGC------AT-AT----ACATT--T--GTGTACAC-TTTGATTTGTCTAGTCTTCTAGGCAAG---AAAGAAGTGTATATGACTGTGTGGGTCT-TGCAT--ATGACCTGT----------TGAAGGATC-GA-----------CACATCCCAAAGCAGGAAAACAGCAAAT------------GGATCTGCG----------------TGTAT-ATGTATA---------------------GTTACAAGGATA----TGCATGCC-TTTAA--GTGA------TAT-GTGGGC--TTTGTTTCTAAT-------ATACA-ATAAA---CTCT-TGT----AATTTGTCTTGTGGAATGATA---T------------------GAAAAAG-----TTTATACAACTTTCAACAATGGATCTCTTGGCTCTTGCATCGATGAAGAACGCAGCGAAATGCGATAAGTAATGTGAATTGCAGAATTCAGTGAATCATCGAATCTTTGAACGCACCTTGCACTCCTTGGGTAACCTATGGAGTATGCCTGTTTGAGTGTCATG-TTGATATCAGTT-CCCTC-AGGTTTTTGTAAT---------------GAAGACCTGCTT-----AGGTG-AATTGGA--ATTGGAGG--TTCAATGCAGGTCC-------------CCCCCTT-------------------------------------------GGG-GGAGATCAGCTCCTCTTAAATGCATT--AGCT-GAG--GATGAAGG--CAAAA--AGG------CTCTTT--AGCACTTGTT-CAT-CT-GC-T-ATGGTGTAATAA------------------------------------------------------------------------------------------------------------------------------------------------CCCCTAGTAACTGCGAGTGAAGCGGGAAGAGCTCAAA-TTTAAAATCTGGCAGTGCTC---TGCTGTCCGAGTTGTAATCTGTAGAAGTG-TTTTCTGCATTGGACCATGTACAAGTCTCTTGGAACAGAGCGT-CATAGAGGGTGAGAATCCCGTCCATGACATGGAC-TACCAA-TGC-TTTGTGATACGCTCTCAAAGAGTCGAGTTGTTTGGGAATGCAGCTCAAAATGGGTGGTAAATTCCATCTAAAGCTAAATACAAGCGAGAGACCGATAGTGAACAAGTACCGTGAGGGAAAGATGAAAAGCACTTTGGAAAGAGAGTTAAACAGTATGTGAAATTGTTGAAAGGGAAACACTTGAAGTCAGTCACATTCTGCAGAACTCAGCCTTG--CC----TTAAGGCTTGGTGCATTT-TCTG-TAGG-ATGGGTCAACATCAATCTTGGTTCAGTGGATAAAG-GAGAGGGGAATGTAGCACC--TTT--ATAGGTGTG-TTATAGCCCTCCTTC-ATATACATTGACTGGGATTGAGG-ACTGCAGCATGCCCTTGT------GGGGCCAGG---AC-TT---ATCAT-GTCTCACATGCTTAGGATGTTGACAAAATGGCTTTAAGTGACCCGTCTTGAAACACGGACCAAGGAGTCTAACATGCCTGCAAGTGTTT-GGGTGGAAAA-CCCTTGTGCACAATGAAAGTG-AAA-GTTGGGAA---CCTCT-----GCAA--GGGGGTGCACCGATGCCCGGCCCTGATGTTTACTGATGGTGCTGTGGTAGAGCATGTATG-TTGGGACCCGAAAGATGGTGAACTATGCCTGAATAGGGTGAAGCCAGAGGAAACTCTGGTGGAAGCTCGTAGCGATTCTGACGTGCAAATCGATCGTCAAATTTGGGTATAGGGGCGAAAGACTAATCGAACCATCTAGTAGCTGGTTCCTGCCGAAGTTTCCCTCAGGATAGCAGAAACTCATATCAGATTTATGTGGTAAAGCGAATGATTAGAGGCCTTGGGGTTGAAACAACCTTAACCTATTCTCAAACTTTAAATATGTAAGAACGAGCTGTCACTTTGTTGGACTTGCTCGATGATTGAGAGTTTCTAGTGGGCCATTTTTGGTAAGCAGAACTGGCGATGCGGGATGAACCGAACGCAAGGTTAAGGTGCCGGAATGCACGCTCATCAGACACCACAAAAGGTGTTAGTTCATCTAGACAGCAGGACGGTGGCCATGGAAGTTGGAATCCGCTAAGGAGTGTGTAACAACTCACCTGCCGAATGAACTAGCCCTGAAAATGGATGGCGC-TCAAGCGTGCTACCCATACCTTGCCATCCATGTTAAT-GTGATGCGTGGATGAGTAGGCAGGCGTGGAGGTTTGTGAAGAAGCATCATTGCCGGTGGTATTGGTGAATTTGAAGCTGGTATTTCCAAGGATGGCCAGACTCGCGAGCACGCCCTTCTTGCATTTACTCTTGGTGTCCGTCAGCTTATTGTCGCCGTTAACAAGATGGACACGACTAAGGTCTGTAATCATCT--GAATAAGCACGT-GGAGAT---TGTACCGAA-CTATCGA-TTC----------TAGTGGTCTGAAGATCGATTCAATGAGATTGTCAAGGAGACGTCGAATTTTATCAAGAAGGTCGGCTACAACCCGAAGGCTGTTCCTTTTGTCCCGATCTCCGGCTGGCACGGCGACAATATGCTGGAGCAATCCACCAAGTAAGTGTA-TTTTC--GTCTT---------------CCCTTGCAAAAT--------TTGCCA-TTGA-CA-TCC-GCAATTCAGCATGCCGTGGTACAAGGGTTGGACCAAAGAGTTAAAAAGTGGTGTTACGAAGGGCCTTACTCTTCTGGATGCTATCGACGCCATTGAACCTCCAACACGCCCGTCAGATAAGCCGCTTCGTCTTCCCCTACAGGATGTGTACAAGATCGGT
	Coltricia_minor_Dai_16088            -------TTCTTTGAA--GTAGGAG-----------------------TTTTGCCAT----C-----TTTTGTTGTT-----TTGCTTTTTGA-TGCTGGC-----AGCAAAAT-----ATGTGTTGC---AAATGTGCTCAAGCAGAATTTCT----------------AACAAGAGAG---------A--GTGC-----------TCCTATCTTTGAA-TCTGCTC--ATTACTC---------TCTAACA------CCCTGTGCAC--T--AT----AAGC-AAAGT-T-CAA------TTTTTCTCTAGGCT-TTGGC------TGCCTGTGAATTGATACA-GCTGTGT-GTTG--TTG-TT-T------------------------------------------------------------TGTGGGTCC-CCTT---ATGATCTGC----------TGAGGGATT-AAC----------AATATCCTAAAGTGGGAGAGTAAGAT--------------AGAACTACAA-TACA----------AATAT-GCATGCAATG-------TAAATATTTAACTCACACA--------AGGCCAGT-TTGGG--GAAAT----AGAT-ATTGGC--TTTGTTCTTATC-------------ATAAA---CTGC-TATAATACATATGTCTTACAGAATGAAC---TGCTCC-CAGATGTGAGC--AAAAAA-----TACATACAACTTTCAACAATGGATCTCTTGGCTCTCGCATCGATGAAGAACGCAGCGAAATGCGATAAGTAATGTGAATTGCAGAATTCAGTGAATCATCGAATCTTTGAACGCACCTTGTGCTCCTTGGGTCACCTATGGAGCATACCTGTTTGAGTGTCATG-TTGATCTCAATC-CCCTC-AGGTTTTTGTAT----------------AAAGACCTGTTC-----AGGTGGAATTGGA-TTTTGGAGG-TTTCATTGCAGGTTT-------------CCATT-------------------------------------------------GGAAACCAGCTCCTCTTAAAAATATT--AGCTGGAG-GGATGAAGT---GAAG--G--------CTCTTT--ATCAT-TGTT-CAT-TG-GC-T-ATGGTGTAATAA------------------------------------------------------------------------------------------------------------------------------------------------CCCCTAGTAACTGCGAGTGAAGCGGGAAGAGCTCAAA-TTTAAAATCTGGCAG--CTTC--TGCTGTCCGAGTTGTAATCTGTAGAAGCA-TTTTCTGCATTGGACCGTGTACAAGTCTCTTGGAATAGAGCGT-CAGAGAGGGTGAGAATCCCGTTCATGACATGGAC-TACCAT-TGC-TTTGTGATATGCTCTCAAAGAGTCGAGTTGTTTGGGAATGCAGCTCAAAATGGGTGGTAAATTCCATCTAAAGCTAAATATGGGCGAGAGACCGATAGCGAACAAGTACCGTGAGGGAAAGATGAAAAGCACTTTGGAAAGAGAGTTAAACAGTACGTGAAATTGTTGAAAGGGAAACGCTTGAAGTCAGTCACATCTTGCAGGACTCAGCCTAC--GC-CATTCAAGGCCAGGTGTATTT-CCTG-TAGG-ATGGGTCAACATCAATCTTGG-TCAGTGGATAAAG-GAGGAGGGAATGTGGCACC--TTT--GCAGGTGTG-TTATAGCCTTCTTTC-ATATACATTGGCTGGGATTGAGG-ACTGCAGTATGCCCTTGT--------GGCCAGG---AC-TT----CCAT-G--TCACATGCTTAGGATGTTGGCAAAATGGCTTTAAGCGACCCGTCTTGAAACACGGACCAAGGAGTCTAACATGCCTGCAAGTGTTT-GGGTGGAAAA-CCCTTATGCATAATGAAAGTG-AAA-ATTGGGAA---CCTCT-----GCAA--AGGGGTGCACTGATGCCCGGCCCTGATGTTTACTGACGGTGCTGCGGTAGAGCATGTATG-TTGGGACCCGAAAGATGGTGAACTATGCCTGAATAGGGTGAAGCCAGAGGAAACTCTGGTGGAAGCTCGTAGCGATTCTGACGTGCAAATCGATCGTCAAATTTGGGTATAGGGGCGAAAGACTAATCGAACCATCTAGTAGCTGGTTCCTGCCGAAGTTTCCCTCAGGATAGCAGAAACTCATGTCAGATTTATGTGGTAAAGCGAATGATTAGAGGCCTTGGGGTTGAAACAACCTTAACCTATTCTCAAACTTTAAATATGTAAGAACGAGCTGTCACTTTGTTGGAC-TGCTCGACGATTGAGAGTTTCTAGTGGGCCATTTTTGGTAAGCAGAACTGGCGATGCGGGATGAACCGAACGTGAGGTTAAGGTGCCGGAATGCACACTCATCAGACACCACAAAAGGTGTTAGTTCATCTAGACAGCAGGACGGTGGCCATGGAAGTCGGAATCCGCTAAGGAGTGTGTAACAACTCACCTGCCGAATGAACTAGCCCTGAAAATGGATGGCGC-TCAAGTGTGCTACCCATACCTCACCATCCATGTTGAT-GTGATGCATGGATGAGTAGGCAGGCGTGGAGGTTTGTGAAGAAGCATCATTGCCGGTGGTACTGGTGAATTCGAAGCTGGTATTTCCAAGGATGGTCAGACTCGCGAGCATGCTCTTCTTGCATTCACTCTCGGTGTTCGTCAGCTCATCGTCGCCGTTAACAAGATGGATACGACTAAGGTTTGTAGTTAACT--GGATTGAAAGTT--------CATGTATTGAC--AATCAA-TGC----------AAGTGGTCTGAGGATCGATTTAACGAAATTGTCAAGGAGACATCGAACTTCATCAAGAAGGTCGGCTACAACCCGAAGGCTGTCGCTTTCGTTCCGATCTCGGGTTGGCACGGTGACAACATGTTGGAACAATCCCCTAAGTTCGCACA-TCTCC--GCGGC---------------CCCCTACTTAAT--------TCGACG-TTGA-CGTTATGATTGTTTAGCATGCCTTGGTATAAGGGCTGGACTAAGGAGACGAAGTCTGGTGTCGTGAAGGGCTTCACCCTAATTGACGCTATCGACGCTATTGAGCCTCCTACTCGGCCGTCTGATAAGCCACTTCGACTCCCGCTTCAGGACGTGTACAAGATCGGT
	Coltricia_minuscula_BO228063         TTGAGT--TCTTTGAA--GTGGGGAAGGTT-----------------GTCTTGCATT---TC-----TCTCACTCTTG-GGGTTTACCTCTGA-TGCTGGT-----AATAAA-------ATCTGTTGC----AATGTGCTTGAGGTCTTTCTTTTAAGGG----CTGAGAGAGCAAAATG------------GCTC----------ACCTGCTTTTTGAG-GTTGCTC--ATGTT---------TCTTCAACA-------CCTGTGCAC--T-TAT----AAGC-AAAGT---TTA------TTCCTACA--AGTT---GTC-TAT-------GTGATTTTTGGC-----ATGT-AC----TTG-T--T--GTGTGAAT--------------------------------------------------------------------------------------------------------------------------------------------------------------------------TCACCACAT-ATATATG----------CGCATATAT---TCACAAA-------AAAGATGGC-----T--AGGT------AGT-AGTGGC--TTTGTCTTT----------ATAT----AAA---CTCT-TGT----AATTTGTCTTGTACAATGAGAA-GTGGCTC--AATTATGAGC--AGAAAA-----TTTATACAACTTTCAACAATGGATCTCTTGGCTCTTGCATCGATGAAGAACGCAGCGAAATGCGATAAGTAATGTGAATTGCAGAATTCAGTGAATCATCGAATCTTTGAACACACCTTGTGCTCCTTGGGTTACCTATGGAGCATGCCTGTTTGAGTGTCATG-TTAATCTCAATT-CCCCT-------------------------------------GTTC-----AGGGG-TATTGGA--TTTGGAGGGTTTCATTGCAGGTCC-------------CCCT---------------------------------------------TATAGGGGAATCAGCTCCTCTTAAAGATATT--AGCTGAAG--GATGAAGC---AGAA--TGG------CTCCTT--AGCAT-TATT-CAT-TG-GC-T-ATGGTGTAATAGTTG---------TTTCATC-ATGGTATCATGTGCAAAT---------------------------------------GGGGCTTTTGCAGCA-----TTCTTTGCTCCCTAC-ATTACCAGATC---TATCTGATAATG-TATG-----------------------------------------------------------------------------------------------------------------------------------------------------------------------------------------------------------------------------------------------------------------------------------------------------------------------------------------------------------------------------------------------------------------------------------------------------------------------------------------------------------------------------------------------------------------------------------------------------------------------------------------------------------------------------------------------------------------------------------------------------------------------------------------------------------------------------------------------------------------------------------------------------------------------------------------------------------------------------------------------------------------------------------------------------------------------------------------------------------------------------------------------------------------------------------------------------------------------------------------------------------------------------------------------------------------------------------------------------------------------------------------------------------------------------------------------------------------------------------------------------------------------------------------------------------------------------------------------------------------------------------------------------------------------------------------------------------------------------------------------------------------------------------------------------------------------------------------------------------------------------------------------------------------------------------------------------------------------------------------------------------------------------------------------------------------------
	Coltricia_montagnei_Cui_10169        TTGAGT--TCTTTGAA--GTGGGGG---------------------------------------------------------------------GGCTATA-------------------------------------------------------------------------------------------------------TACTCCTGCTTTCAAA-TCTCTAAC-TTTTCA-------CACTTTAACA-------CCTGTGCAC--T-AAT----AGGCAAAGGT-T-TTG------TTCATTTG-GGATT---AGT-------TCTTGTGGC-TGATACT------AT-GT----GTA-T--T--ATGCATGG-CTT----GTCTTAGCATTCTTTGCTAAGT-AAAGTTGTGCATA--TTATTGTGGGTCC-TGT----ATGATCGACCT-------TTGAGGGATT-GA-----------CACATCCCAAAATGGG-GAATATTATA-------------GGATTTGCA----------------TATGC-----------------ATATATATCT---TCACA----------AGGATGCC-TCAGG--TGAA------TGT-GTAGGCTTTTCGTCCTTGACA------ATAT--ACAAA---CTCT-------TTATCTGTCTTGTGGAATGGGA---TGCTCT--GTTTGTGAGC-AAGAATA-----TGTATACAACTTTCAACAATGGATCTCTTGGCTCTCGCATCGATGAAGAACGCAGCGAAATGCGATAAGTAATGTGAATTGCAGAATTCAGTGAATCATCGAATCTTTGAACACACCTTGTGCTCCTTGGGTCACCTATGGAGCATACCTGTTTGAGTGTCATG-TTAATCTCAATT-CCCTT-GGGTTTCTC------------------------------------AAGTG-AATTGGA--CTTGGAGG--TTCAATGCAGGTCT-------------CCCCCCTCGACCTTACTTA-------------------TAGATGG---GGGTG-GGAGATCAGCTCCTCTTAAATGCATT--AGCTGGAG--GATGAAGA--CAAAA--GTGC-----CCCTTT--AGTAC-TGTT-CAT-TT-GC-T-ATGGTGTAATAA------------------------------------------------------------------------------------------------------------------------------------------------CCCCTAGTAACTGCGAGTGAAGCGGGAAGAGCTCAAA-TTTAAAATCTGGCAG--CTC---TGCTGTCCGAGTTGTAATCTGTAGAAGTG-TTTTCTGCATTGAACCGTGTACAAGTCTCTTGGAACAGAGCGT-CATAGAGGGTGAGAATCCCGTCCATGACACGGAC-TATCAA-TGC-TTTGTGATACACTCTCAAAGAGTCGAGTTGTTTGGGAATGCAGCTCAAAATGGGTGGTAAATTCCATCTAAAGCTAAATACAGGCGAGAGACCGATAGTGAACAAGTACCGTGAGGGAAAGATGAAAAGCACTTTGGAAAGAGAGTTAAACAGTACGTGAAATTGTTGAAAGGGAAACACTTGAAGTCAGTCACATTCTGCAGGACTCAGCCTTG--CC----AATAGGTTTGGTGTATTT-CCTG-CAGG-ATGGGTCAACATCAATCTTGG-TCAATGGATAAAG-GAGTGGGGAATGTAGCACC--TTT--GCAGGTGTG-TTATAGCCCTACTTT-GTATACATTGGCTGGGATTGAGG-ACTGCAGCATGCCCTTTG--------GGCCAGG---AC-TT---ATCAT-G--TCGCATGCTTAGGATGTTGACAAAATGGCTTTAAGTGACCCGTCTTGAAACACGGACCAAGGAGTCTAACATGCCTGCAAGTGTTT-GGGTGGAAAA-CCCTTACGCACAATGAAAGTG-AAA-GTTGGGAA---CCTCT-----GCAA--GGGGGTGCACCGATGCCCGGCCCTGATGTTTACTGACGGTGCTGCGGTAGAGCATGTATGTTTGGGACCCGAAAGATGGTGAACTATGCCTGAATAGGGTGAAGCCAGAGGAAACTCTGGTGGAAGCTCGTAGCGATTCTGACGTGCAAATCGATCGTCAAATTTGGGTATAGGGGCGAAAGACTAATCGAACCATCTAGTAGCTGGTTCCTGCCGAAGTTTCCCTCAGGATAGCAGAAACTCATATCAGATTTATGTGGTAAAGCGAATGATTAGAGGCCTTGGGGTTGAAACAACCTTAACCTATTCTCAAACTTTAAATATGTAAGAACGAGCTGTCACTTGGTTGGAC-TGCTTGACGATTGAGAGTTTCTAGTGGGCCATTTTTGGTAAGCAGAACTGGCGATGCGGGATGAACCGAACGTGAGGTTAAGGTGCCGGAATGCACGCTCATCAGACACCACAAAAGGTGTTAGTTCATCTAGACAGCAGGACGGTGGCCATGGAAGTCGGAACCCGCTAAGGAGTGTGTAACAACTCACCTGCCGAATGAACTAGCCCTGAAAATGGATGGCGC-TCAAGCGTGCTACCCATACCTCACCATCCATGTTGAA-GTGATGCATGGATGAGTAGGCAGGCGTGGAGGTTTGTGAAGAAGCATCATTGCCGGCGGTACTGGTGAATTCGAAGCTGGTATCTCCAAGGACGGCCAGACTCGCGAGCACGCTCTTCTTGCATTCACTCTTGGTGTCCGTCAGCTCATTGTCGCCGTCAACAAGATGGACACGACTAAGGTTTGTAACCATCT--GGACGAACACGC-AGTGAT---GATACTGAC--TGTAGACCTC----------TAGTGGTCCGAGGATCGATTCAATGAAATTGTCAGGGAGACATCAAATTTCATCAAGAAGGTCGGTTACAATCCCAAGGCTGTTGCCTTCGTCCCGATCTCCGGTTGGCACGGTGACAACATGCTGGAGCAATCCTCTAAGTAACTGTA-TTCCC--GTCAT---------------TCCTTCCTGAAT--------TTGCCA-TTGA-CA-TTC-GCAACTAAGCATGCCGTGGTACAAGGGCTGGACCAAGGAGACGAAGAGTGGTGTTTCGAAGGGCTTTACTCTCCTGGAAGCAATCGATTCAATTGAGCCTCCTACCCGCCCGTCCGATAAGCCTCTCCGCCTTCCCCTCCAGGATGTGTACAAGATCGGT
	Coltricia_montagnei_Dai_12137        -------------------------------------------------------------------------------------------------------------------------------------------------------------------------------------------------------------------------------------------------------------------------------------------------------------------------------------------------------------------------------------------------------------------------------------------------------------------------------------------------------------------------------------------------------------------------------------------------------------------------------------------------------------------------------------------------------------------------------------------------------------------------------------------------------------------------------------------------------------------------------------------------------------------------------------------------------------------------------------------------------------------------------------------------------------------------------------------------------------------------------------------------------------------------------------------------------------------------------------------------------------------------------------------------------------------------------------------------------------------------------CCCCTAGTAACTGCGAGTGAAGCGGGAAGAGCTCAAA-TTTAAAATCTGGCAG--CTC---TGCTGTCCGAGTTGTAATCTGTAGAAGTG-TTTTCTGCATTGAACCGTGTACAAGTCTCTTGGAACAGAGCGT-CATAGAGGGTGAGAATCCCGTCCATGACACGGAC-TATCAA-TGC-TTTGTGATACACTCTCAAAGAGTCGAGTTGTTTGGGAATGCAGCTCAAAATGGGTGGTAAATTCCATCTAAAGCTAAATACAGGCGAGAGACCGATAGTGAACAAGTACCGTGAGGGAAAGATGAAAAGCACTTTGGAAAGAGAGTTAAACAGTACGTGAAATTGTTGAAAGGGAAACACTTGAAGTCAGTCACATTCTGCAGGACTCAGCCTTG--CC----AATAGGTTTGGTGTATTT-CCTG-CAGG-ATGGGTCAACATCAATCTTGG-TCAATGGATAAAG-GAGTGGGGAATGTAGCACC--TTT--GCAGGTGTG-TTATAGCCCTACTTT-GTATACATTGGCTGGGATTGAGG-ACTGCAGCATGCCCTTTG--------GGCCAGG---ACTTT---ATCAT-G--TCGCATGCTTAGGATGTTGACAAAATGGCTTTAAGTGACCCGTCTTGAAACACGGACCAAGGAGTCTAACATGCCTGCAAGTGTTT-GGGTGGAAAA-CCCTTACGCACAATGAAAGTG-AAA-GTTGGGAA---CCTCT-----GCAA--GGGGGTGCACCGATGCCCGGCCCTGATGTTTACTGACGGTGCTGCGGTAGAGCATGTATG-TTGGGACCCGAAAGATGGTGAACTATGCCTGAATAGGGTGAAGCCAGAGGAAACTCTGGTGGAAGCTCGTAGCGATTCTGACGTGCAAATCGATCGTCAAATTTGGGTATAGGGGCGAAAGACTAATCGAACCATCTAGTAGCTGGTTCCTGCCGAAGTTTCCCTCAGGATAGCAGAAACTCATATCAGATTTATGTGGTAAAGCGAATGATTAGAGGCCTTGGGGTTGAAACAACCTTAACCTATTCTCAAACTTTAAATATGTAAGAACGAGCTGTCACTTGGTTGGAC-TGCTTGACGATTGAGAGTTTCTAGTGGGCCATTTTTGGTAAGCAGAACTGGCGATGCGGGATGAACCGAACGTGAGGTTAAGGTGCCGGAATGCACGCTCATCAGACACCACAAAAGGTGTTAGTTCATCTAGACAGCAGGACGGTGGCCATGGAAGTCGGAACCCGCTAAGGAGTGTGTAACAACTCACCTGCCGAATGAACTAGCCCTGAAAATGGATGGCGC-TCAAGCGTGCTACCCATACCTCACCATCCATGTTGAA----------------------------------------------------------------------------------ATCTCCAAGGACGGACAGACTCGCGAGCACGCTCTTCTTGCATTCACTCTTGGTGTCCGTCAGCTCATTGTCGCCGTCAACAAGATGGACACGACTAAGGTTTGTAACCATCT--GGACGAACACGC-AGTGAT---GATACTGAC--TGTAGACCTC----------TAGTGGTCCGAGGATCGATTCAATGAAATTGTCAGGGAGACATCAAATTTCATCAAGAAGGTCGGTTACAATCCCAAGGCTGTTGCCTTCGTCCCGATCTCCGGTTGGCACGGTGACAACATGCTGGAGCAATCCTCTAAGTAACTGTA-TTCCC--GTCAT---------------TCCTTCCTGAAT--------TTGCCA-TTGA-CA-TTC-GCAACTAAGCATGCCGTGGTACAAGGGCTGGACCAAGGAGACGAAGAGTGGTGTTTCGAAGGGCTTTACTCTCCTGGAAGCAATCGATTCAATTGAGCCTCCTACCCGCCCGTCCGATAAGCCTCTCCGCCTTCCCCTCCAGGATGTGTACAAGATTGGT
	Coltricia_montagnei_MF_9696          -------------------------------------------------------------------------------------------------------------------------------------------------------------------------------------------------------------------------------------------------------------------------------------------------------------------------------------------------------------------------------------------------------------------------------------------------------------------------------------------------------------------------------------------------------------------------------------------------------------------------------------------------------------------------------------------------------------------------------------------------------------------------------------------------------------------------------------------------------------------------------------------------------------------------------------------------------------------------------------------------------------------------------------------------------------------------------------------------------------------------------------------------------------------------------------------------------------------------------------------------------------------------------------------------------------------------------------------------------------------------------CCCCTAGTAACTGCGAGTGAAGCGGGAAGAGCTCAAA-TTTAAAATCTGGCAG--CTT---TGCTGTCCGAGTTGTAATCTGTAGAAGTG-TTTTCTGCATTGAACCGTGTACAAGTCTCTTGGAACAGAGCGTCCATAGAGGGTGAGAATCCCGTTCATGACACGGAC-TACCAA-TGC-TTTGTGATACGCTCTCAAAGAGTCGAGTTGTTTGGGAATGCAGCTCAAAATGGGTGGTAAATTCCATCTAAAGCTAAATACAGGCAAGAGACCGATAGTGAACAAGTACCGTGAGGGAAAGATGAAAAGCACTTTGGAAAGAGAGTTAAACAGTACGTGAAATTGTTGAAAGGGAAACACTTGAAGTCAGTCACATTCTGCAGGATTCAACCTTG------CTAATAGGCTTGGTGTATTT-CCTG-TAGG-ATGGGTCAACATCAATTTTGG-TCGGTGGATAAAG-GAGTAGGGAATGTAGCACC--TTC--ACAGGTGTG-TTATAGCCCTTCTTT-GTATACACTGGCTGGGATTGAGG-ACTGCAGCATGCCCCTTT-----GTGGGCCAGG---AC-CT---ATCAT-G--TCGCATGCTTAGGATGTTGGCAAAATGGCTTTAAGTGACCCGTCTTGAAACACGGACCAAGGAGTCTAACATGCCTGCAAGTGTTT-GGGTGGAAAA-CCCTTGCGCACAATGAAAGTG-AAA-GTTAGGAA---CCTCT-----GTAAG-GGGGGTGCACTGATGCCCGGCCCTGATGTTTACTGATGGTGCTGTGGTGGAGCATGTATG-TTGGGACCCGAAAGATGGTGAACTATGCCTGAATAGGGTGAAGCCAGAGGAAACTCTGGTGGAAGCTCGTAGCGATTCTGACGTGCAAATCGATCGTCAAATTTGGG------------------------------------------------------------------------------------------------------------------------------------------------------------------------------------------------------------------------------------------------------------------------------------------------------------------------------------------------------------------------------------------------------------------------------------------------------------------------------------------------------------------------------------------------------------------------------------------------------------------------------------------------------------------------------------------------------------------------------------------------------------------------------------------------------------------------------------------------------------------------------------------------------------------------------------------------------------------------------------------------------------------------------------------------------------------------------------------------------------------
	Coltricia_navispora_MCA3921          -------------------------------------------------------------------------------------------------------------------------------------------------------------------------------------------------------------------------------------------------------------------------------------------------------------------------------------------------------------------------------------------------------------------------------------------------------------------------------------------------------------------------------------------------------------------------------------------------------------------------------------------------------------------------------------------------------------------------------------------------------------------------------------------------------------------------------------------------------------------------------------------------------------------------------------------------------------------------------------------------------------------------------------------------------------------------------------------------------------------------------------------------------------------------------------------------------------------------------------------------------------------------------------------------------------------------------------------------------------------------------CCCCTAGTAACTGCGAGTGAAGCGGGAAGAGCTCAAA-TTTAAAATCTGGCAG--CTC---TGCTGTCCGAGTTGTAATCTGTAGAAGCA-TTTTCTGCATTGGACTGTGTACAAGTCTCTTGGAATAGAGCGT-CATAGAGGGTGAGAATCCCGTCCATGACACAGAC-TACCAA-TGC-TTTGTGATATGCTCTCAAAGAGTCGAGTTGTTTGGGAATGCAGCTCAAAATGGGTGGTAAATTCCATCTAAAGCTAAATACAGGCGAGAGACCGATAGCGAACAAGTACCGTGAGGGAAAGATGAAAAGCACTTTGGAAAGAGAGTTAAACAGTACGTGAAATTGTTGAAAGGGAAACGCTTGAAGTCAGTCACATTCTGCAGAACTCAGCCTTG--CC--TTATTAGGCCTGGTGTATTT-CCTG-CAGG-ATGGGTCAACATCAATTTTGG-TCAGTGGATAAAG-GGGGAGGGAATGTGGCACC--TAT--GAAGGTGTGTTTATAGCCCTCTTTC-ATATACATTGGCTAGGATTGAGG-ACTGCAGCATGCCCTTGT--------GGCCAGGC-----TT---TTCAT-G--TCACATGCTTAGGATGTTGACAAAATGGCTTTAAGCGACCCGTCTTGAAACACGGACCAAGGAGTCTAACATGCCTGCAAGTGTTT-GGGTGGAAAA-CCCTTGCGCATAATGAAAGTGAAAA-GTTGGGAA---CCTCC-----GCAA--GGGGGTGCACTGACACCCGGCCCTGATGTTTACTGACGGTGCTGCGGTAGAGCATGTATG-TTGGGACCCGAAAGATGGTGAACTATGCCTGAATAGGGTGAAGCCAGAGGAAACTCTGGTGGAGGCTCGTAGCGATTCTGACGTGCAAATCGATCG-----------------------------------------------------------------------------------------------------------------------------------------------------------------------------------------------------------------------------------------------------------------------------------------------------------------------------------------------------------------------------------------------------------------------------------------------------------------------------------------------------------------------------------------------------------------------------------------------------------------------------------------------------------------------------------------------------------------------------------------------------------------------------------------------------------------------------------------------------------------------------------------------------------------------------------------------------------------------------------------------------------------------------------------------------------------------------------------------------------------------------
	Coltricia_navispora_TH9529           TTGAGT--TCTTTGAA--GGTGGGG---------------------------------------------------------------------TGTTGTC-----------------TTTTTGTTGC----CCTCTGCTT-----------TTCAAGGG----CTGAGATAGCAACATATG----------ACAC----------ACCTGCTTTTCAAG-ATTATTC--ATGTC----------CTTCAACA------CCCTGTGCAT--T--AT----AAGC-GAAGC-T-TTATTCTCCTGCCTGCA--AGTC---AGC-TAT---TATTGTGATTTGGCA-------TGT-AT----TTG-T--T--ATGTGAGC----------------------------------------------------CCTGTCA-TATA---TTGACCAGCTT------GAGAAGATATT-GATT-----------GTCCTCCAAGCAAAAATGGGGAGTA--GTGTGTA--TGGGGTTTGCAC------------ATGCAAATGGTGTATG----------GCAATATAT---TCAC--A--------AAGATGAC-TCA----GGAA------AAT-AGTGGC--TTTGTCTTC----------ATAT----AAG--CTCCT-TGT----AATTTGTCTTGTAGCATGAAG---TAGCTC--AATTGTGAGC--AGAAAA--ATGCATATACAACTTTCAACAATGGATCTCTTGGCTCTCGCATCGATGAAGAACGCAGCGAAATGCGATAAGTAATGTGAATTGCAGAATTCAGTGAATCATCGAATCTTTGAACACACCTTGTGCTCCTTGGGTCACCTATGGAGCATGCCTGTTTGAGTGTCATA-TTGATCTCAATT-CCCTTCAAGCCTTTCTTTGT---ATAAATG----AAAAGCCTGTTT-----AGGAT-AATTGGA--TTTGGGGG-TTTTCATGCAGGTTC-------------CCTTT--------------------------------------------TGTA-GGGAATCAGCTCCCCTTAAAAATATT--AGC-AGAG--GATGAAGC---AGAA--ATA------GCTCTT--AGCAT-TGTTCCAT-TG-GC-T-ATGGTGTGATAATTG---------TTTCATC-ATGGCATTCATGAATGATTC--AGTGCAAATG-----GGGAAGTGCAACCCCCAGGAGACTTTATTGTAGTA-----TTCTCTGCTTCTA---TTTGTCAGATC---TATCTGGCAATT-CATA-----------------------------------------------------------------------------------------------------------------------------------------------------------------------------------------------------------------------------------------------------------------------------------------------------------------------------------------------------------------------------------------------------------------------------------------------------------------------------------------------------------------------------------------------------------------------------------------------------------------------------------------------------------------------------------------------------------------------------------------------------------------------------------------------------------------------------------------------------------------------------------------------------------------------------------------------------------------------------------------------------------------------------------------------------------------------------------------------------------------------------------------------------------------------------------------------------------------------------------------------------------------------------------------------------------------------------------------------------------------------------------------------------------------------------------------------------------------------------------------------------------------------------------------------------------------------------------------------------------------------------------------------------------------------------------------------------------------------------------------------------------------------------------------------------------------------------------------------------------------------------------------------------------------------------------------------------------------------------------------------------------------------------------------------------------------------
	Coltricia_oblectabilis_AMV2255       CTGAGT--TCTTTGA---GTGGGGA---CT-----------------ATCTTGCACT----C-----TCATCTTTGG----TTTGTCCTTTGA-TGCTGGC-----AATATC-------ATTTATTGC----ATTGTGCTCAAGGCTTTTCCTTTAAGGATT-TGAGGGGGAGCAAAATA------------GATG----------CCCTGCTTTTTGAG-ATTGCTC--ATGTT---------CCTCTAACA-------CCTGTGCAC--T--AC----AAGC-AAAGT-T-TTA------TTCCTGCT--AATC---AGC-TAT----ATTGTGATTTGGCC------ATGT-AT----TTG-C--T--GCGTGTGG---------------------------------------------GGGCGCCCCTATCA-CATA---TTGATCTCTATTAGTTTAAGGATGTGTT-AATT------------ATCCAAAAGCAAA-GTGAGGGAAGTAGTGTGGTATGGATGTTTGCAC-------------AATGCGCAATATATG-----------GAATATGT---TCAC-AA--------AAGATGAT-TCAAA--GGGG------AAT-AGTGGC--TTTGTCTTC----------ATAT--ATAAA---CCCT-TAT---AAAATTGTCTTGTAGAATGAAAGAGTAGCTC--AATTGTGAGC-AGGAAAA-----CTCATACAACTTTCAACAATGGATCTCTTGGCTCTCGCATCGATGAAGAACGCAGCGAAATGCGATAAGTAATGTGAATTGCAGAATTCAGTGAATCATCGAATCTTTGAACACACCTTGTGCTCCTTGGGTTACCTATGGAGCATGCCTGTTTGAGTGTCATG-TTAATCTCAATT-CCCTC-GGGCATTTTTTGT----ATTAATGA---AAAGGCCTGTTC---TTAGGGT-TATTGGA--TTTGAGGG---TTCATGCAGGTTC-------------CTTT---------------------------------------------TATA-GGGAATCAGCTCCCTCTAAAAATATT--AGCTAGAG--GATGAAGC---AAAA-----------TGTCTC--AGCAT-TATT-CAT-TG-GC-TCATGGTGTAATAATTG---------TTTCATC-ATGGCATTTTATGTGTA----------------------------------------GAGACTTCTGTGGCA-----TTCTCTGCAATCTAA-TTTGTCGGATT---TTTCTGGCAATT-CATG-----------------------------------------------------------------------------------------------------------------------------------------------------------------------------------------------------------------------------------------------------------------------------------------------------------------------------------------------------------------------------------------------------------------------------------------------------------------------------------------------------------------------------------------------------------------------------------------------------------------------------------------------------------------------------------------------------------------------------------------------------------------------------------------------------------------------------------------------------------------------------------------------------------------------------------------------------------------------------------------------------------------------------------------------------------------------------------------------------------------------------------------------------------------------------------------------------------------------------------------------------------------------------------------------------------------------------------------------------------------------------------------------------------------------------------------------------------------------------------------------------------------------------------------------------------------------------------------------------------------------------------------------------------------------------------------------------------------------------------------------------------------------------------------------------------------------------------------------------------------------------------------------------------------------------------------------------------------------------------------------------------------------------------------------------------------------
	Coltricia_oblectabilis_TH9187        CTGAGT--TCTTTGAA--GTGGGGA---CT-----------------ATCTTGCATC------------------------TCTCACCTTTGA-TGCTGGC-----AATATC-------ATTTGTTGC----ATTGTGCTCAAGGCTTTTCCTTTAAGGATTTGAGGGGGGAGCAAAATG------------GATG----------CCCTGCTTTTTGAG-ATTGCTC--ATGTT---------CCTCTAACA-------CCTGTGCAC--T--AC----AAGC-AAAGT-T-TTA------TTCCTGCA--AGTC---AGCTTAT----ATTGTGAATTTGGCC-----ATGT-AT----TTG-T--T--GCGTGTGG------------------------------------------------GCCCCCTATCT-AGTG---TGGGT---------------------------------------------------------------------------ATAGGTTTGCAC---------------AATGCAATATATG-----------CAATATGT---TCAC-AA--------AAGATGAT-TCAAA--GGGG-------AT-AGTGAC--TTTGTCTTC----------ATAT----AAA---CCCT-TAT---AAAATTGTCTTGTAGAATGAAAGAGTAGCTC--AATTGTGAGC-AGGAAAA-----CTCATACAACTTTCAACAATGGATCTCTTGGCTCTCGCATCGATGAAGAACGCAGCGAAATGCGATAAGTAATGTGAATTGCAGAATTCAGTGAATCATCGAATCTTTGAACACACCTTGTGCTCCTTGGGTTACCTATGGAGCATGCCTGTTTGAGTGTCATG-TTAATCTCAATT-CCCTT-GGGCATTTTTTTGT---ATTAACGAGA-AAAGGCCTGTTC---TTAGGGT-TATTGGA--TTTGAGGG---TTTATGCAGGTTC-------------CTTT---------------------------------------------TATAGGGAAATCAGCTCCCTCTAAAAATATT--AGCTAGAG--GATGAAGC---AAAA-----------TGTCTC--AGCAT-TATT-CAT-TG-GC-TCATGGTGTAATAATTG---------TTTCATC-ATGATGTTTTATGTGTA----------------------------------------GAGGTATTTGTGACA-----TTCTCTGCAATCTAA-TTTGTCGGATT---TTTCTGGCAATT-CATGCCCCTAGTAACTGCGAGTGAAGCGGGAAGAGCTCAAA-TTTAAAATCTGGCAG--CTC---TGCTGTCCGAGTTGTAATCTGTAGAAGCA-TTTTCTGCATTGGACTGTGTACAAGTCTCTTGGAATAGAGCGT-CATAGAGGGTGAGAATCCCGTCCATGACACAGAC-TACCAA-TGC-TTTGTGATATGCTCTCAAAGAGTCGAGTTGTTTGGGAATGCAGCTCAAAATGGGTGGTAAATTCCATCTAAAGCTAAATATAGGCGAGAGACCGATAGCGAACAAGTACCGTGAGGGAAAGATGAAAAGCACTTTGGAAAGAGAGTTAAACAGTACGTGAAATTGTTGAAAGGGAAACGCTTGAAGTCAGTCACATTCTGCAGAACTCAGCCTTG--CC---TATTAGGCCTGGTGTATTT-TCTG-TAGG-ATGGGTCAACATCAATTTTGG-TCAGTGGATAAAG-GAGGAGGGAATGTGGCACC--TGT--GAAGGTGTG-TTATAGCCCTCTTTC-ATATACATTGACTGGGATTGAGG-ACTGCAGCATGCCCTTGT--------GGCCAGG------CT---TTCAT-G--TCACATGCTTAGGATGTTGACAAAATGGCTTTAAGCGACCCGTCTTGAAACACGGACCAAGGAGTCTAACATGCCTGCAAGTGTTT-GGGTGGAAAA-CCCTTGCGCATAATGAAAGTG-AAA-GTTGGGAA---CCTCC-----GCAA--GGGGGTGCACTGACGCCCGGCCCTGATGTTTACTGACGGTGCTGCGGTAGAGCATGTATG-TTGGGACCCGAAAGATGGTGAACTATGCCTGAATAGGGTGAAGCCAGAGGAAACTCTGGTG----------------------------------------------------------------------------------------------------------------------------------------------------------------------------------------------------------------------------------------------------------------------------------------------------------------------------------------------------------------------------------------------------------------------------------------------------------------------------------------------------------------------------------------------------------------------------------------------------------------------------------------------------------------------------------------------------------------------------------------------------------------------------------------------------------------------------------------------------------------------------------------------------------------------------------------------------------------------------------------------------------------------------------------------------------------------------------------------------------------------------------------------------------------
	Coltricia_perennis_Cui_10318         -------ATCCTTGAA--GTAGGAA------------------------TTCGCAATC--TC-----TTGCCCTGAG-----ATGCACTCTGA-TGCTGGC-----AACAAGAATACACTCTTGTTGC-----ATGTGCTCAGTGATATTATC-----------AGGGCAAGAGAGAGCGAAA------------------------------TTTCCTG-CTTCATC--ATGCT----------CTTTAACA-------CCTGTGCAC--C--ACATAAAAGC-AGAGT-T-TCAATG---TTTCTCTG--AGTT---AGT-------GTTAGTGAATTATAA----------------TAGG-T--T--AGGGGTAC-----------C---------------------------------ACCCCGGGGGGTCC-AATA---TGGATCTGCTGGG----------------------------------------------------------------------------------------------TGTGT-GTATGCACT-------ATGTATATGC---TTCT-GG--------GAGGCACT-TGGAA--GAAA------TATGGGTGGT--TTTGCCTTTA---------ACAT--ACAAA---ACTC-TTA----AAAATGTCATGTAGAATGAGA---TGCTCC--AGGAGTGAGC--TAAAAA-----TATATACAACTTTCAACAATGGATCTCTTGGCTCTCGCATCGATGAAGAACGCAGCGAAATGCGATAAGTAATGTGAATTGCAGAATTCAGTGAATCATCGAATCTTTGAACACACCTTGTGCTCCTTGGGTCACCTATGGAGCATGCCTGTTTGAGTGTCATA-TTGAATCAACTC-CCCTC-AGGTTTTTCGTTCTG-------------AAAAGCCTGTTC----AGGTGG-AGTTGGA--TTTGGAGG--TTTCATGCAGGTCC-------------CCCCTTG-----------------------------------------------GGGGATCAGCTCCTCTTAAATACATT--AGCTTATA-GGATGAAGC---AAAA--AGG------CTCTTT--AGCAT-TGTT-CAT-TG-GC-T-ATGGTGTAATAA------------------------------------------------------------------------------------------------------------------------------------------------CCCCTAGTAACTGCGAGTGAAGAGGGAAGAGCTCAAA-TTTAAAATCTGGCAG--CTC---TGCTGTCCGAGTTGTAATCTGTAGAAGCA-TTTTCTGCATTGGACCGTGTACAAGTCTCTTGGAAGAGAGCGT-CATAGAGGGTGAGAATCCCGTCCATGACACGGAC-TACCAA-TGC-TCTGTGATATGCTCTCAAAGAGTCGAGTTGTTTGGGAATGCAGCTCAAAATGGGTGGTAAATTCCATCTAAAGCTAAATACAGGCGAGAGACCGATAGCGAACAAGTACCGTGAGGGAAAGATGAAAAGCACTTTGGAAAGAGAGTTAAACAGTATGTGAAATTGTTGAAAGGGAAACACTTGAAGTCAGTCACGTCCTGCAGGACTCAGCCTTG--CCTTTTATTAGGCCTGGTGTATTT-CCTG-CAGG-ATGGGTCAACATCAATTTTGG-TCAGTGGATAAAG-GAGGAGGGAATGTGGCACC--CTT--GTGGGTGTG-TTATAGCCCTCCTTC-ATATGTACTGACTGGGATTGAGG-ACTGCAGCAAGTCCTTTT--------GG---------------------------ACTTGCTTAGGATGTTGACAAAATGGCTTTAAGTGACCCGTCTTGAAACACGGACCAAGGAGTCTAACATGCCTGCAAGTGTTT-GGGTGGAAAA-CCCTTGCGCACAATGAAAGTG-AAA-GTTGGGAA---CCTCC-----GCAA--GGGGGTGCACTGACACCCAGCCCTGATGTTTACTGACGGTGCTGCGGTAGAGCATGTATG-TTGGGACCCGAAAGATGGTGAACTATGCCTGAATAGGGTGAAGCCAGAGGAAACTCTGGTGGAAGCTCGTAGCGATTCTGACGTGCAAATCGATCGTCAAATTTGGGTATAGGGGCGAAAGACTAATCGAACCATCTAGTAGCTGGTTCCTGCCGAAGTTTCCCTCAGGATAGCAGAAACTCATATCAGATTTATGTGGTAAAGCGAATGATTAGAGGCCTTGGGGTTGAAACAACCTTAACCTATTCTCAAACTTTAAATATGTAAGAACGAGCTGTCACTTTGTTGGAC-TGCTCGACGATTGAGAGTTTCTAGTGGGCCATTTTTGGTAAGCAGAACTGGCGATGCGGGATGAACCGAACGTGAGGTTAAGGTGCCGGAATACACACTCATCAGACACCACAAAAGGTGTTAGTTCATCTAGACAGCAGGACGGTGGCCATGGAAGTCGGAATCCGCTAAGGAGTGTGTAACAACTCACCTGCCGAATGAACTAGCCCTGAAAATGGATGGCGC-TCAAGTGTGTTACCCATACCTCACCATCCATGTTGAA-GTGAAGCGTGGATGAGTAGGCAGGCGTGGAGGTTTGTGAAGAAGCATCATTGCCGCTGGTACCGGTGAATTCGAAGCTGGTATCTCAAAGGACGGCCAGACTCGCGAACATGCTCTTCTCGCATTCACTCTCGGTGTTCGTCAGCTCATCGTCGCTGTCAACAAGATGGACACTACTAAGGTATGTAGTTATCC--GGAAGAATAAGC-GAAAGTTCATGTATTGAC-AGACAAA-CTC----------TAGTGGTCTGAAGATCGATTCAACGAAATTATTAAGGAGACATCGAACTTCATCAAGAAGGTTGGTTACAACCCGAAGGCTGTTCCTTTCGTTCCGATCTCCGGTTGGCACGGTGACAACATGTTGGAACAATCCCCTAAGTAGGTATA-GTTCG--ATA-----------------TCATTATTAAAT--------TCGCCG-TTGA-TA-TAT-GATTTTTAGCATGACTTGGTATAAGGGCTGGACCAAGGAGACGAAGTCTGGTGTTGTGAAGGGATACACCTTACTCGAAGCCATTGACGCTATTGAGCCTCCTACTCGCCCGTCTGATAAGCCACTCCGACTTCCGCTTCAGGATGTGTACAAGATCGGT
	Coltricia_perennis_Cui_10319         -------ATCCTTGAA--GTAGGAA------------------------TTCGCAATC--TC-----TTGCCCTGAG-----ATGCACTCTGA-TGCTGGC-----AACAAGAACACACTCTTGTTGC-----ATGTGCTCAGTGATATTATC-----------AGGGCAAGAGAGAGCGAAA------------------------------TTTCCTG-CTTCATC--ATGCT----------CTTTAACA-------CCTGTGCAC--C--ACATAAAAGC-AGAGT-T-TCAATG---TTTCTCTG--AGTT---AGT-------GTTAGTGAATTATAA----------------TAGG-T--T--AGGGGTAC-----------C---------------------------------ACCCCGGGGGGTCC-TATA---TGGATCTGCTGGG----------------------------------------------------------------------------------------------TGTGT-GTATGCACT-------ATGTATATGC---TTCT-GG--------GAGGCACT-TGGAA--GAAA------TATGGGTGGT--TTTGCCTTTA---------ACAT--ACAAA---ACTC-TTA----AAAATGTCATGTAGAATGAGA---TGCTCC--AGGAGTGAGC--TAAAAA-----TATATACAACTTTCAACAATGGATCTCTTGGCTCTCGCATCGATGAAGAACGCAGCGAAATGCGATAAGTAATGTGAATTGCAGAATTCAGTGAATCATCGAATCTTTGAACACACCTTGTGCTCCTTGGGTCACCTATGGAGCATGCCTGTTTGAGTGTCATA-TTGAATCAACTC-CCCTC-AGGTTTTTCGTTCTG-------------AAAAGCCTGTTC----AGGTGG-AGTTGGA--TTTGGAGG--TTTCATGCAGGTCC-------------CCCCTTG-----------------------------------------------GGGGATCAGCTCCTCTTAAATACATT--AGCTTATA-GGATGAAGC---AAAA--AGG------CTCTTT--AGCAT-TGTT-CAT-TG-GC-T-ATGGTGTAATAA------------------------------------------------------------------------------------------------------------------------------------------------CCCCTAGTAACTGCGAGTGAAGAGGGAAGAGCTCAAA-TTTAAAATCTGGCAG--CTC---TGCTGTCCGAGTTGTAATCTGTAGAAGCA-TTTTCTGCATTGGACCGTGTACAAGTCTCTTGGAAGAGAGCGT-CATAGAGGGTGAGAATCCCGTCCATGACACGGAC-TACCAA-TGC-TCTGTGATATGCTCTCAAAGAGTCGAGTTGTTTGGGAATGCAGCTCAAAATGGGTGGTAAATTCCATCTAAAGCTAAATACAGGCGAGAGACCGATAGCGAACAAGTACCGTGAGGGAAAGATGAAAAGCACTTTGGAAAGAGAGTTAAACAGTATGTGAAATTGTTGAAAGGGAAACACTTGAAGTCAGTCACGTCCTGCAGGACTCAGCCTTG--CCTTTTATTAGGCCTGGTGTATTT-CCTG-CAGG-ATGGGTCAACATCAATTTTGG-TCAGTGGATAAAG-GAGGAGGGAATGTGGCACC--CTT--GTGGGTGTG-TTATAGCCCTCCTTC-ATATGTACTGACTGGGATTGAGG-ACTGCAGCAAGTCCTTTT--------GG---------------------------ACTTGCTTAGGATGTTGACAAAATGGCTTTAAGTGACCCGTCTTGAAACACGGACCAAGGAGTCTAACATGCCTGCAAGTGTTT-GGGTGGAAAA-CCCTTGCGCACAATGAAAGTG-AAA-GTTGGGAA---CCTCC-----GCAA--GGGGGTGCACTGACACCCAGCCCTGATGTTTACTGACGGTGCTGCGGTAGAGCATGTATG-TTGGGACCCGAAAGATGGTGAACTATGCCTGAATAGGGTGAAGCCAGAGGAAACTCTGGTGGAAGCTCGTAGCGATTCTGACGTGCAAATCGATCGTCAAATTTGGGTATAGGGGCGAAAGACTAATCGAACCATCTAGTAGCTGGTTCCTGCCGAAGTTTCCCTCAGGATAGCAGAAACTCATATCAGATTTATGTGGTAAAGCGAATGATTAGAGGCCTTGGGGTTGAAACAACCTTAACCTATTCTCAAACTTTAAATATGTAAGAACGAGCTGTCACTTTGTTGGAC-TGCTCGACGATTGAGAGTTTCTAGTGGGCCATTTTTGGTAAGCAGAACTGGCGATGCGGGATGAACCGAACGTGAGGTTAAGGTGCCGGAATACACACTCATCAGACACCACAAAAGGTGTTAGTTCATCTAGACAGCAGGACGGTGGCCATGGAAGTCGGAATCCGCTAAGGAGTGTGTAACAACTCACCTGCCGAATGAACTAGCCCTGAAAATGGATGGCGC-TCAAGTGTGTTACCCATACCTCACCATCCACGTTGAA-GTGAAGCGTGGATGAGTAGGCAGGCGTGGAGGTTTGTGAAGAAGCATCATTGCCGCTGGTACCGGTGAATTCGAAGCTGGTATCTCAAAGGACGGCCAGACTCGCGAACATGCTCTTCTCGCATTCACTCTCGGTGTTCGTCAGCTCATCGTCGCTGTCAACAAGATGGACACTACTAAGGTGTGTACTTATCC--GGAAGAATAAGC-GAAAGTTCATGTATTGAC-AGACAAA-CTC----------TAGTGGTCTGAAGATCGATTCAACGAAATTATTAAGGAGACATCGAACTTCATCAAGAAGGTTGGTTACAACCCGAAGGCTGTTCCTTTCGTTCCGATCTCCGGTTGGCACGGTGACAACATGTTGGAACAATCCCCTAAGTAGGTATA-GTTCG--ATA-----------------TCATTACTAAAT--------TCGCCG-TTGA-TA-TAT-GATTTTTAGCATGACTTGGTATAAAGGCTGGACCAAGGAGACGAAGTCTGGTGTTGTGAAGGGATACACCTTACTCGAAGCCATTGACGCTATTGAGCCTCCTACTCGCCCGTCTGATAAGCCACTCCGACTTCCGCTTCAGGATGTGTACAAGATCGGT
	Coltricia_perennis_JV_080966         TCGAG---TCTTTGAA--GTAGGGG------------------------TTTGCAATC--TC-----TTGCCCTTCA-----ATGCCCTCTGA-TGCTGGT-----AACAAGAACACACACTTGCTAC-----ATGTGCTCAAGGGATTTTT------------AGGGAAGGAGAGAGTG------------AATC----------TTCCTGCTTTCAAA-TCTGCTC--ATACT---------CTTTTAACA-------CCTGTGCAC--C--AT----AAGC-AGAGT-T-CAA------TGTCTCTG--AGTT---AGC-------TTTTGTG-ATTAGTA----------------TATG-T--T--ATATATGT---------------------------------------------ACCATTGTGGGTCC-TATA---TGGATCTGCATG------------------------------------------------------------------------------------------------GAGT-GTATGCAAT-------GTATATATGC---TCAC--G--------AAGGCTGC-TTGGA--TGAA------TAT-ATTGGC--TCTACTTTTA---------ACAAT-ACCAA---ACTC-TTA----AAAATGTCATGTAGAATGAGA---TGCTCC--AGTAGTGAGC--AAAAAA-----CCTATACAACTTTCAACAATGGATCTCTTGGCTCTCGCATCGATGAAGAACGCAGCGAAATGCGATAAGTAATGTGAATTGCAGAATTCAGTGAATCATCGAATCTTTGAACACACCTTGTGCTCCTGGGGTCACCTATGGAGCATGCCTGTTTGAGTGTCATA-TTGACTCAATTC-CCCTC-AGGTTTTTCTTTAT--------------GAATGCCTGTTC---CAGGTGG-AGTTGGAATTTTGGAGG--TTTCATGCAGGTCT-------------CCCCTTG-----------------------------------------------GGGGATCAGCTCCTCTTAAAAACATT--AGCTTAGA-GGATCAAGC---AAAA--AGG------CTCTTT--AGCAT-TGTT-CAT-TG-GC-T-ATGGTGTAATAATTG---------TTCCATC-ATG-------------------------------------------------------------------------------------------------------------------------CCCCTAGTAACTGCGAGTGAAGAGGGAAGAGCTCAAA-TTTTAAATCTGGCAG--CTC---TGCTGTCTGAGTTGTAATCTGTAGAAGCA-TTTTCTGCATTGGACCGTGTACAAGTCTCTTGGAACAGAGTGT-CATAGAGGGTGAGAATCCCGTCCATGACACGGAC-TACCAA-TGC-TCTGTGATATGCTCTCAAAGAGTCGAGTTGCTTGGGAATGCAGCTCAAAATGGGTGGTAAATTCCATCTAAAGCTAAATACAGGCGAGAGACCGATAGCGAACAAGTACCGTGAGGGAAAGATGAAAAGCACTTTGGAAAGAGAGTTAAACAGTATGTGAAATTGTTGAAAGGGAAACACTTGAAGTCAGTCACATCCTGCAGGACTCAGCCTTG--CCTTGTTATAGGCCTGGTGTATTT-CCTG-CAGG-ATGGGTCAACATCAATCTTGG-TCAGTGGATAAAG-GAGTAGGGAATGTGGCACC--CTT--GCGGGTGTG-TTATAGCCCTCCTTC-ATATGCACTGACTGGGATTGAGG-ACTGCAGTATTGTCAGAT-------TGG---------------------------ACAAGCTTAGGATGTTGACAAAATGGCTTTAAGTGACCCGTCTTGAAACACGGACCAAGGAGTCTAACATGCCTGCAAGTGTTT-GGGTGGAAAA-CCCTTGCGCACAATGAAAGTG-AAA-GTTGGGAA---CCTCC-----GCAA--GGGGGTGCACTGACACCCAGCCCTGATGTTTACTGACGGTGCTGCGGTAGAGCATGTATG-TTGGGACCCGAAAGATGGTGAACTATGCCTGAATAGGGTGAAGCCAGAGGAAACTCTGGTGGAAGCTCGTAGCGATTCTGACGTGCAAATCGATCGTCAAATTTGGGTATAGGGGCGAAAGACTAATCGAACCATCTAGTAGCTGGTTCCTGCCGAAGTTTCCCTCAGGATAGCAGAAACTCATATCAGATTTATGTGGTAAAGCGAATGATTAGAGGCCTTGGGGTTGAAACAACCTTAACCTATTCTCAAACTTTAAATATGTAAGAACGAGCAGTCACTTTGTTGGAC-TGCTCGACGATTGAGAGTTTCTAGTGGGCCATTTTTGGTAAGCAGAACTGGCGATGCGGGATGAACCGAACGCGAGGTTAAGGTGCCGGAATACACACTCATCAGACACCACAAAAGGTGTTAGTTCATCTAGACAGCAGGACGGTGGCCATGGAAGTCGGAATCCGCTAAGGAGTGTGTAACAACTCACCTGCCGAATGAACTAGCCCTGAAAATGGATGGCGC-TCAAGTGTGTTACCCATACCTCGCCATCCGCGTTGAA--------------------------------------------------------------------------------------------------------------------------------------------------------------------------------------------------------------------------------------------------------------------------------------------------------------------------------------------------------------------------------------------------------------------------------------------------------------------------------------------------------------------------------------------------------------------------------------------------------------------------------------------------
	Coltricia_pseudodependens_Cui_12582  --------------------------------------------------------------------------------------CTTTGGA-TGCTGGC-----AATAGCA------ATTTGTTGC-----ATGTGCTCAAGGCTTTT----AAGGGG----GTGAGGATGCAGATGGCAC-------AAACCC----------AACCTGCTTTTCAA-ATTGCTC--ATGTC----------CTCCAACA-------CCTGTGCAC--T--AT----AAGC-AAAGT---TTG------TTCCTGCA--AGTC---AGC-TAT----ATTGTGATTTGGCGC-----ATGT-AT----TCG-T--T--ATGGGTGT-TT------------------------------------------------------------------------------------------------------------------------------------------------GCGCACATACAT-------------AGTGTGT-ATATGTG----------TGCATATAT---TCAC-AA--------AAGGTGAC-TCTAA--AGGG-------GA-AATGGC--TTTGTTTCC----------ATAT--ATAAA--CAACT-TGT----AATTTGTGTTGTAGAATGAGAA-ATGGCTC--AATTGTGAGC--AAAAAGT----TAAATACAACTTTCAACAATGGATCTCTTGGCTCTCGCATCGATGAAGAACGCAGCGAAATGCGATAAGTAATGTGAATTGCAGAATTCAGTGAATCATCGAATCTTTGAACACACCTTGTGCTCCTTGGGTTACCTATGGAGCATGCCTGTTTGAGTGTCATG-TTGATCTCAATT-CCCCTCAGGCTTTATTTTGAAATATAAAT-----GAAGGCCTGTTC-----AGGGT-TATTGGA--TTTGGAGG--TTTCATGCAGGTTC-------------CTTT---------------------------------------------TGTAAGGGAATCAGCTCCTCTTAAAAATATT--AGCTGGAG--GATGAAGC---AAAA--ATAT-----AGGCTC--AGCAT-TGTT-CAATTG-GCTTTATGGTGTAATAATTA---------TTTCATC-ATAT------------------------------------------------------------------------------------------------------------------------CCCCTAGTAACTGCGAGTGAAGCGGGAAGAGCTCAAA-TTTAAAATCTGGCAG--CTC---TGCTGTCCGAGTTGTAATCTGTAGAAGCA-TTTTCTGCATTGGACTGTGTACAAGTCTCTTGGAATAGAGCGT-CATAGAGGGTGAGAATCCCGTCCATGACACAGAC-TACCAA-TGC-TTTGTGATATGCTCTCAAAGAGTCGAGTTGTTTGGGAATGCAGCTCAAAATGGGTGGTAAATTCCATCTAAAGCTAAATACAGGCGAGAGACCGATAGCGAACAAGTACCGTGAGGGAAAGATGAAAAGCACTTTGGAAAGAGAGTTAAACAGTACGTGAAATTGTTGAAAGGGAAACGCTTGAAGTCAGTTGCATTCTGCAGAACTCAGCCTTG--CC---TATTAGGCCTGGTATATTT-CCTG-CAGGAATGGGTCAACATCAATTTTGG-TCAGTGGATAAAG-GAGGGGGGAATGTGGCATC--TGT--AAAGGTGTG-TTATAGCCCTCTTTC-ATATACATTGGCTGGGATTGAGGAATTGCAGCATGCCCTTGT--------GGCCA-G---AC-TT---TTCAT-G--TCACATGCTTAGGATGTTGACAAAATGGCTTTAAGCGACCCGTCTTGAAACACGGACCAAGGAGTCTAACATGCCTGCAAGTGTTT-GGGTGGAAAA-CCCTTGCGCATAATGAAAGTG-AAA-GTTGGGAA---CCTCC-----GCAA--GGGGGTGCACTGACACCCGGCCCTGATGTTTACTGACGGTGCTGCGGTAGAGCATGTATG-TTGGGACCCGAAAGATGGTGAACTATGCCTGAATAGGGTGAAGCCAGAGGAAACTCTGGTGGAGGCTCGTAGCGATTCTGACGTGCAAATCGATCGTCAAATTTGGGTATAGGGGCGAAAGACTAATCGAACCATCTAGTAGCTGGTTCCTGCCGAAGTTTCCCTCAGGATAGCAGAAACTCATATCAGATTTATGTGGTAAAGCGAATGATTAGAGGCCTTGGGGTTGAAACAACCTTAACCTATTCTCAAACTTTAAATATGTAAGAACGAGCAGTCACTTTGTTGGAC-TGCTCGACGATTGAGAGTTTCTAGTGGGCCATTTTTGGTAAGCAGAACTGGCGATGCGGGATGAACCGAACGTGAGGTTAAGGTGCCGGAATGTACGCTCATCAGACACCACAAAAGGTGTTAGTTCATCTAGACAGCAGGACGGTGGCCATGGAAGTCGGAACCCGCTAAGGAGTGTGTAACAACTCACCTGCCGAATGAACTAGCCCTGAAAATGGATGGCGC-TCAAGCGTGCTACCCATACCTCACCATCCATGTTGAA----------------------------------------------ATCATTGCCGCTGGTACCGGTGAATTTGAAGCTGGTATTTCTAAGGATGGTCAGACTCGCGAGCATGCTCTCCTTGCATTCACTCTCGGTGTCCGTCAGCTCATCGTCGCTATCAACAAGATGGACACAACCAAGGTTTGTAATTATCT--AAACGAACAATG-GAAGCCT--TGCATTGAG--TATCAT-TTC----------TAGTGGTCTGAGGATCGATTCAACGAAATTGTCAAGGAAACGTCGAATTTCATCAAGAAGGTTGGCTATAATCCGAAGGCTGTTGCCTTCGTTCCGATTTCTGGTTGGCACGGTGACAACATGTTGGAATCATCTGTAAAGTACGTATG-GTTTT--GCCGT---------------TCTTTTCTAAGT--------TCGTTG-TTGA-TG-TAT--GATTCCAGCATGCCATGGTACAAGGGCTGGACCAAGGAGACTAAATCAGGTGTACAGAAGGGCCAAACTCTGATCGATGCTATCGATGCTATTGAGCCTCCAACCCGCCCATCCGATAAACCACTTCGACTTCCGCTTCAGGATGTGTACAAGATCGGT
	Coltricia_pseudodependens_Cui_8138   TAGATT-TTGGACAAAAGGGGGGGG--GGT-----------------TGTTTGCATG---CC-----TTGCCTTTTTT---GTTGCCTTTGGA-TGCTGGC-----AATAGCA------ATTTGTTGC-----ATGTGCTCAAGGCTTTTA---AAGGGG----GTGAGGATGCAGATGGCAC-------AAACCC----------AACCTGCTTTTCAA-ATTGCTC--ATGTC----------CTCCAACA-------CCTGTGCAC--T--AT----AAGC-AAAGT---TTG------TTCCTGCA--AGTC---AGC-TAT----ATTGTGATTTGGCGC-----ATGT-AT----TCG-T--T--ATGGGTGT-TT------------------------------------------------------------------------------------------------------------------------------------------------GCGCACATACAT-------------AGTGTGT-ATATGTG----------TGCATATAT---TCAC-AA--------AAGGTGAC-TCTAA--AGGG-------GA-AATGGC--TTTGTCTTCCAT-------ATAT--ATAAA--CAACT-TGT----AATTTGTGTTGTAGAATGAGAA-ATGGCTC--AATTGTGAGC--AAAAAGT----TAAATACAACTTTCAACAATGGATCTCTTGGCTCTCGCATCGATGAAGAACGCAGCGAAATGCGATAAGTAATGTGAATTGCAGAATTCAGTGAATCATCGAATCTTTGAACACACCTTGTGCTCCTTGGGTTACCTATGGAGCATGCCTGTTTGAGTGTCATG-TTGATCTCAATT-CCCCTCAGGCTTTATTTTGAAATATAAAT-----GAAGGCCTGTTC-----AGGGT-TATTGGA--TTTGGAGG--TTTCATGCAGGTTC-------------CTTT---------------------------------------------TGTAAGGGAATCAGCTCCTCTTAAAAATATT--AGCTGGAG--GATGAAGC---AAAA--ATAT-----AGGCTC--AGCAT-TGTT-CAATTG-GCTTTATGGTGTAATAATTA---------TTTCATC-ATATGCTATACAGTGCATG------------------GGAAAATATAGTC-CCAAGGAGGCTTTTTGTAGCA-----TTCTCTGCTTCTAGTTTTTGTCAGGTCT--TATCTGGCAATT-CATGCCCCTAGT-ACTGCGAGTGAAGCGGGAAGAGCTCAAA-TTTAAAATCTGGCAG--CTC---TGCTGTCCGAGTTGTAATCTGTAGAAGCA-TTTTCTGCATTGGACTGTGTACAAGTCTCTTGGAATAGAGCGT-CATAGAGGGTGAGAATCCCGTCCATGACACAGAC-TACCAA-TGC-TTTGTGATATGCTCTCAAAGAGTCGAGTTGTTTGGGAATGCAGCTCAAAATGGGTGGTAAATTCCATCTAAAGCTAAATACAGGCGAGAGACCGATAGCGAACAAGTACCGTGAGGGAAAGATGAAAAGCACTTTGGAAAGAGAGTTAAACAGTACGTGAAATTGTTGAAAGGGAAACGCTTGAAGTCAGTTGCATTCTGCAGAACTCAGCCTTG--CC---TATTAGGCCTGGTATATTT-CCTG-CAGGAATGGGTCAACATCAATTTTGG-TCAGTGGATAAAG-GAGGGGGGAATGTGGCATC--TGT--AAAGGTGTG-TTATAGCCCTCTTTC-ATATACATTGGCTGGGATTGAGGAATTGCAGCATGCCCTTGT--------GGCCA-G---AC-TT---TTCAT-G--TCACATGCTTAGGATGTTGACAAAATGGCTTTAAGCGACCCGTCTTGAAACACGGACCAAGGAGTCTAACATGCCTGCAAGTGTTT-GGGTGGAAAA-CCCTTGCGCATAATGAAAGTG-AAA-GTTGGGAA---CCTCC-----GCAA--GGGGGTGCACTGACACCCGGCCCTGATGTTTACTGACGGTGCTGCGGTAGAGCATGTATG-TTGGGACCCGAAAGATGGTGAACTATGCCTGAATAGGGTGAAGCCAGAGGAAACTCTGGTGGAGGCTCGTAGCGATTCTGACGTGCAAATCGATCGTCAAATTTGGGTATAGGGGCGAAAGACTAATCGAACCATCTAGTAGCTGGTTCCTGCCGAAGTTTCCCTCAGGATAGCAGAAACTCATATCAGATTTATGTGGTAAAGCGAATGATTAGAGGCCTTGGGGTTGAAACAACCTTAACCTATTCTCAAACTTTAAATATGTAAGAACGAGCAGTCACTTTGTTGGAC-TGCTCGACGATTGAGAGTTTCTAGTGGGCCATTTTTGGTAAGCAGAACTGGCGATGCGGGATGAACCGAACGTGAGGTTAAGGTGCCGGAATGTACGCTCATCAGACACCACAAAAGGTGTTAGTTCATCTAGACAGCAGGACGGTGGCCATGGAAGTCGGAACCCGCTAAGGAGTGTGTAACAACTCACCTGCCGAATGAACTAGCCCTGAAAATGGATGGCGC-TCAAGCGTGCTACCCATACCTCACCATCCATGTTGAA-GTGATGCATGGATGAGTAGGCAGGCGTGGAGGTTTGTGAAGAAGC----------------------------------------------------------------------------------------------------------------------------------------------------------------------------------------------------------------------------------------------------------------------------------------------------------------------------------------------------------------------------------------------------------------------------------------------------------------------------------------------------------------------------------------------------------------------------------------------------
	Coltricia_pusilla_Dai_15168          -----T--TCTTTGAA--GTGGGGC---------------------TGTCTTGCCTT---TT--------------------GTTGTCTTTGA-TGCTGGTGC---AATAGC-------ATTTGTTGC---ACATGTGCTCATGGCTTTACTTTATGGCTT-----------GAAAAATGGC------------------------ATCTGCTTTTTGAA-ATTGCTC--AT-----------TCCTTCAACA-------CCTGTGCAC--T--AT----AAGC-AAAGT-T-TTA------TTCCTGCA-AAGTC---AGC-TAT---TATTGTGATTTGGCA-------TAT-GT----CTG-T--T--GTGCATGG-TT------------------------------------------AGTTGGCCCTATCAATATA---TTGACCAGCTT------GAGGATGAATT-----------------ATCCAAAAGCAAA-GATGGATGCA--ATGTGAT--ATGGGCTTGCA--CATG--------TGCATAT-ATATGTA----------TGCATATAT---TCACAGA--------AGGATGAA-TAA----AGGG------AAT-AGTGAC--TTTGTCTTA----------ATAT----AAA---CTCT-TGT----AATTTGTCTTGTGCAATGAGAA-ATGGCTC--AATTGTGAGC-AAAAAAA-----CCTATACAACTTTCAACAATGGATCTCTTGGCTCTTGCATCGATGAAGAACGCAGCGAAATGCGATAAGTAATGTGAATTGCAGAATTCAGTGAATCATCGAATCTTTGAACACACCTTGTGCTCCTTGGGTTACCTATGGAGCATGCCTGTTTGAGTGTCATGTTTAATCTCAATT-CCCTT----------------------------------------------AGGGG-TTTTGGA--TTTGGGGG--CTTTGTGCAGGTTC-------------TCCT---------------------------------------------TATA-GGGAATCAGCTCCTCTTAAAAATATT--AGCTGGAG-GGATGAAGC---AAAA--TTG------GCCTTA--AGCAT-TGTTCCAT-TA-GCTT-ATGATGTAATAA------------------------------------------------------------------------------------------------------------------------------------------------CCCCTAGTAACTGCGAGTGAAGCGGGAAGAGCTCAAA-TTTAAAATCTGGCAG--CTC---TGCTGTCCGAGTTGTAATCTGTAGAAGCA-TTTTCTGCGTTGGACTGTGTACAAGTCTCTTGGAATAGAGCGT-CATAGAGGGTGAGAATCCCGTCCATGACACAGAT-TACCAA-TGC-TTTGTGATATGCTCTCAAAGAGTCGAGTTGTTTGGGAATGCAGCTCAAAATGGGTGGTAAATTCCATCTAAAGCTAAATATAGGCGAGAGACCGATAGCGAACAAGTACCGTGAGGGAAAGATGAAAAGCACTTTGGAAAGAGAGTTAAACAGTACGTGAAATTGTTGAAAGGGAAACGCTTGAAGTCAGTTGCATTCTGCAGGACTCAGCCTTG--CC--TTATTAGGCCCGGTGTATTT-CCTG-CAGG-ATGGGTCAACATCAATTTTGG-TCAGTGGATAAAG-GAGGAGGGAATGTGGCACC--TGT--GAAGGTGTG-TTATAGCCTTCTTTC-ATATACATTGACTGGGATTGAGG-ATTGCAGCATGCCCTTTG-------TGGCCA-G---AC------TTCAT-G--TCACATGCTTAGGATGTTGACAAAATGGCTTTAAGCGACCCGTCTTGAAACACGGACCAAGGAGTCTAACATGCCTGCAAGTGTTT-GGGTGGAAAA-CCCTTGCGCACAATGAAAGTG-AAA-GTTGGGAA---CCTCC-----GCAA--GGGGGTGCACTGACACCCGGCCCTGATGTTTACTGACGGTGCTGCGGTAGAGCATGTATG-TTGGGACCCGAAAGATGGTGAACTATGCCTGAATAGGGTGAAGCCAGAGGAAACTCTGGTGGAGGCTCGTAGCGATTCTGACGTGCAAATCGATCGTCAAATTTGGGTATAGGGGCGAAAGACTAATCGAACCATCTAGTAGCTGGTTCCTGCCGAAGTTTCCCTCAGGATAGCAGAAACTCATATCAGATTTATGTGGTAAAGCGAATGATTAGAGGCCTTGGGGTTGAAACAACCTTAACCTATTCTCAAACTTTAAATATGTAAGAACGAGCTGTCACTTTGTTGGAC-TGTTCGACGATTGAGAGTTTCTAGTGGGCCATTTTTGGTAAGCAGAACTGGCGATGCGGGATGAACCGAACGTGAGGTTAAGGTGCCAGAATGTACGCTCATCAGACACCACAAAAGGTGTTAGTTCATCTAGACAGCAGGACGGTGGCCATGGAAGTCGGAACCCGCTAAGGAGTGTGTAACAACTCACCTGCCGAATGAACTAGCCCTGAAAATGGATGGCGC-TCAAGCGTGCTACCCATACCTCACCATCCATGTTGAA-GTGATGCATGGATGAGTAGGCAGGCGTGGGGGTTTGTGAAGAAGCATCATTGCCGCTGGTACCGGTGAATTTGAAGCTGGTATTTCTAAGGATGGTCAAACTCGCGAGCATGCCCTTCTTGCGTTTACTCTCGGAGTCCGTCAGCTCATCGTCGCTGTCAATAAGATGGACACAACCAAGGTTGGTAATTATTT--GAACAAACAATA-GAAGTCT--TACATTAAA--CTTCAA-TTC----------TAGTGGTCTGAGGATCGATTCAACGAGATTATCAAGGAAACATCGAATTTCATTAAAAAGGTCGGCTATAATCCGAAGGCTGTTGCTTTCGTTCCGATTTCTGGTTGGCACGGTGACAACATGTTGGAACCATCCCAAAAGTGCGTATG-GTTTT--GTCGT---------------CCCTTACTAAGT--------TCTCTG-TTGA-TG-TAT--GTTTCCAGCATGCCATGGTACAAGGGCTGGACCAAGGAGACCAAATCAGGTTTACAGAAGGGTCAGACTCTGATCGATGCCATCGATGCTATTGAGCCTCCAACTCGCCCGTCCGACAAACCACTTCGACTTCCGCTTCAGGATGTCTACAAGATCGGT
	Coltricia_pusilla_Dai_26381          -----T--TCTTTGAA--GTGGGGC---------------------TGTCTTGCCTT---TT--------------------GTTGTCTTTGA-TGCTGGTGC---AATAGC-------ATTTGTTGC---ACATGTGCTCATGGCTTTACTTTATGGCTT-----------GAAAAATGGC------------------------ATCTGCTTTTTGAA-ATTGCTC--AT-----------TCCTTCAACA-------CCTGTGCAC--T--AT----AAGC-AAAGT-T-TTA------TTCCTGCA-AAGTC---AGC-TAT---TATTGTGATTTGGCA-------TAT-GT----CTG-T--T--GTGCATGG-TT------------------------------------------AGTTGGCCCTATCAATATA---TTGACCAGCTT------GAGGATGAATT-----------------ATCCAAAAGCAAA-AATGGATGCA--ATGTGAT--ATGGGCTTGCA--CATG--------TGCATAT-ATATGTA----------TGCATATAT---TCACAGA--------AGGATGAA-TAA----AGGG------AAT-AGTGAC--TTTGTCTTA----------ATAT----AAA---CTCT-TGT----AATTTGTCTTGTGCAATGAGAA-ATGGCTC--AATTGTGAGC-AAAAAAA-----CCTATACAACTTTCAACAATGGATCTCTTGGCTCTTGCATCGATGAAGAACGCAGCGAAATGCGATAAGTAATGTGAATTGCAGAATTCAGTGAATCATCGAATCTTTGAACACACCTTGTGCTCCTTGGGTTACCTATGGAGCATGCCTGTTTGAGTGTCATGTTTAATCTCAATT-CCCTT----------------------------------------------AGGGG-TTTTGGA--TTTGGGGG--TTTTGTGCAGGTTC-------------TCCT---------------------------------------------TATA-GGGAATCAGCTCCTCTTAAAAATATT--AGCTGGAG-GGATGAAGC---AAAA--TTG------GCCTTA--AGCAT-TGTTCCAT-TA-GCTT-ATGATGTAATAATTG---------TTTCATC-ATGGTATCATATGGGTGATCC-AATGCCCCAATAGAGGGAATAAATAACCTCAGGGAGGCTTTTTGGTGGCA-----TTCTCTGCTTCTAA--TTTGTTAGATC---TATCTAACAATT-CATGCCCCTAGTAACTGCGAGTGAAGCGGGAAGAGCTCAAA-TTTAAAATCTGGCAG--CTC---TGCTGTCCGAGTTGTAATCTGTAGAAGCA-TTTTCTGCGTTGGACTGTGTACAAGTCTCTTGGAATAGAGCGT-CATAGAGGGTGAGAATCCCGTCCATGACACAGAT-TACCAA-TGC-TTTGTGATATGCTCTCAAAGAGTCGAGTTGTTTGGGAATGCAGCTCAAAATGGGTGGTAAATTCCATCTAAAGCTAAATATAGGCGAGAGACCGATAGCGAACAAGTACCGTGAGGGAAAGATGAAAAGCACTTTGGAAAGAGAGTTAAACAGTACGTGAAATTGTTGAAAGGGAAACGCTTGAAGTCAGTTGCATTCTGCAGGACTCAGCCTTG--CC--TTATTAGGCCCGGTGTATTT-CCTG-CAGG-ATGGGTCAACATCAATTTTGG-TCAGTGGATAAAG-GAGGAGGGAATGTGGCACC--TGT--GAAGGTGTG-TTATAGCCTTCTTTC-ATATACATTGACTGGGATTGAGG-ATTGCAGCATGCCCTTTG-------TGGCCA-G---AC------TTCAT-G--TCACATGCTTAGGATGTTGACAAAATGGCTTTAAGCGACCCGTCTTGAAACACGGACCAAGGAGTCTAACATGCCTGCAAGTGTTT-GGGTGGAAAA-CCCTTGCGCACAATGAAAGTG-AAA-GTTGGGAA---CCTCC-----GCAA--GGGGGTGCACTGACACCCGGCCCTGATGTTTACTGATGGTGCTGCGGTAGAGCATGTATG-TTGGGACCCGAAAGATGGTGAACTATGCCTGAATAGGGTGAAGCCAGAGGAAACTCTGGTGGAGGCTCGTAGCGATTCTGACGTGCAAATCGATCGTCAAATTTGGGTATAGGGGCGAAAGACTAATCGAACCATCTAGTAGCTGGTTCCTGCCGAAGTTTCCCTCAGGATAGCAGAAACTCATATCAGATTTATGTGGTAAAGCGAATGATTAGAGGCCTTGGGGTTGAAACAACCTTAACCTATTCTCAAACTTTAAATATGTAAGAACGAGCTGTCACTTTGTTGGAC-TGTTCGACGATTGAGAGTTTCTAGTGGGCCATTTTTGGTAAGCAGAACTGGCGATGCGGGATGAACCGAACGTGAGGTTAAGGTGCCAGAATGTACGCTCATCAGACACCACAAAAGGTGTTAGTTCATCTAGACAGCAGGACGGTGGCCATGGAAGTCGGAACCCGCTAAGGAGTGTGTAACAACTCACCTGCCGAATGAACTAGCCCTGAAAATGGATGGCGC-TCAAGCGTGCTACCCATACCTCACCATCCATGTTGAA-GTGATGCATGGATGAGTAGGCAGGCGTGGGGGTTTGTGAAGAAGC----------------------------------------------------------------------------------------------------------------------------------------------------------------------------------------------------------------------------------------------------------------------------------------------------------------------------------------------------------------------------------------------------------------------------------------------------------------------------------------------------------------------------------------------------------------------------------------------------
	Coltricia_pusilla_MN26795            -------------------------------------------------------------------------------------------------------------------------------------------------------------------------------------------------------------------------------------------------------------------------------------------------------------------------------------------------------------------------------------------------------------------------------------------------------------------------------------------------------------------------------------------------------------------------------------------------------------------------------------------------------------------------------------------------------------------------------------------------------------------------------------------------------------------------------------------------------------------------------------------------------------------------------------------------------------------------------------------------------------------------------------------------------------------------------------------------------------------------------------------------------------------------------------------------------------------------------------------------------------------------------------------------------------------------------------------------------------------------------CCCCTAGTAACTGCGAGTGAAGCGGGAAGAGCTCAAA-TTTAAAATCTGGCAG--CTC---TGCTGTCCGAGTTGTAATCTGTAGAAGCA-TTTTCTGCGTTGGACTGTGTACAAGTCTCTTGGAATAGAGCGT-CATAGAGGGTGAGAATCCCGTCCATGACACAGAT-TACCAA-TGC-TTTGTGATATGCTCTCAAAGAGTCGAGTTGTTTGGGAATGCAGCTCAAAATGGGTGGTAAATTCCATCTAAAGCTAAATATAGGCGAGAGACCGATAGCGAACAAGTACCGTGAGGGAAAGATGAAAAGCACTTTGGAAAGAGAGTTAAACAGTACGTGAAATTGTTGAAAGGGAAACGCTTGAAGTCAGTTGCATTCTGCAGGACTCAGCCTTG--CC--TTATTAGGCCCGGTGTATTT-CCTG-CAGG-ATGGGTCAACATCAATTTTGG-TCAGTGGATAAAG-GAGGAGGGAATGTGGCACC--TGT--GAAGGTGTG-TTATAGCCTTCTTTC-ATATACATTGACTGGGATTGAGG-ATTGCAGCATGCCCTTTG-------TGGCCA-G---AC------TTCAT-G--TCACATGCTTAGGATGTTGACAAAATGGCTTTAAGCGACCCGTCTTGAAACACGGACCAAGGAGTCTAACATGCCTGCAAGTGTTT-GGGTGGAAAA-CCCTTGCGCACAATGAAAGTG-AAA-GTTGGGAA---CCTCC-----GCAA--GGGGGTGCACTGACACCCGGCCCTGATGTTTACTGACGGTGCTGCGGTAGAGCATGTATG-TTGGGACCCGAAAGATGGTGAACTATGCCTGAATAGGGTGAAGCCAGAGGAAACTCTGGTGGAGGCTCGTAGCGATTCTGACGTGCAAATCGATCGTCAAATTTGGG------------------------------------------------------------------------------------------------------------------------------------------------------------------------------------------------------------------------------------------------------------------------------------------------------------------------------------------------------------------------------------------------------------------------------------------------------------------------------------------------------------------------------------------------------------------------------------------------------------------------------------------------------------------------------------------------------------------------------------------------------------------------------------------------------------------------------------------------------------------------------------------------------------------------------------------------------------------------------------------------------------------------------------------------------------------------------------------------------------------
	Coltricia_pyrophila_Cui_10314        -------TTCTTTGAA--GGCGGGA-----------------------GTTTACAACAACAC------AATCCCTTT-----TTGCCCTCTGA-TGCTGGT-----AACAAATAAG-TCTTTAGTTGC-----ATGTGCTCGAGGTG-----------------CATTTGGGACAGTGGGA-----------GTGC-----------TCCCAAGTTCAAG-TCTGCTC--ATCTTGCT--TG---TTTTAACA-------CCTGTGCAC--C-AAT----AAGCAAAAGT-A-CTA------TTCACTTT-GAGTC---AGC------TTTTTGTGAG-TGATAAC------AT-GT----GCA-C--TGTTTGTACAC-TTT----TCTCTAGTCTTATAGGCAGA----GGAGTGTATATA-GTAATTGTGTGTCCATGCA---ATGATCTAC----------TGAGGGATC-GT-----------CACATCCCAAAGGGGGGTAATAGCAT--------------CGATTTACA--------------------TGGTGTATAATG-----TTTTTATATCC---ACACAAA--------GATGTGCT-CTTGA--GTG-------TATGGGGAAC--TTTGTTTTTGAT-------ATAT--ACAAA---CTCT-TGT---GTATCTGTCTTGTAGAATGAAA---TTG----------------GGGATAT-----TTATAACAACTTTCAACAATGGATCTCTTGGCTCTCGCATCGATGAAGAACGCAGCGAAATGCGATAAGTAATGTGAATTGCAGAATTCAGTGAATCATCGAATCTTTGAACGCACCTTGCACTCCTTGGGTCACCTATGGAGTATGCCTGTTTGAGTGTCATA-TTGATATCAATT-CCCTT-GGGTTTTTGTAAT---------------GAAGGCCTGTT------AGGTG-AATTGGA--TTTGGAGG-TTTTAGTGCAGGTCC-------------CCCCCC-----------------------------------------------------------------------------------------------------------------------------------------------------------------------------------------------------------------------------------------------------------------------------------------------------------CCCCTAGTAACTGCGAGTGAAGCGGGAAGAGCTCAAA-TTTGAAATCTGGCAG--CTC---TGCTGTCCGAGTTGTAATCTGTAGAAGTG-TTTTCTGCATTGGACCGTGTATAAGTCTCTTGGAACAGAGCGT-CATAGAGGGTGAGAATCCCGTCCATGACACGGAC-TACCAA-TGC-TTTGTGATACACTCTCAAAGAGTCGAGTTGTTTGGGAATGCAGCTCAAAATGGGTGGTAGACTCCATCTAAGGCTAAATACAAGCGAGAGACCGATAGTGAACAAGTACCGTGAGGGAAAGATGAAAAGCACTTTGGAAAGAGAGTTAAACAGTATGTGAAATTGTTGAAAGGGAAACACTTGAAGTCAGTCACATCCTGTAGGACTCAGCCTTG--CC--CTTAGGGACTTGGTGTATTT-CTTG-CAGG-ATGGGTCAACATCAATTTTGG-TCAGTGGATAAAG-GAGAAGGGAATGTAGCACC-TTTT--GCAGGTGTG-TTATAGCCCTCCTTC-ATATACATTGGCTGGGATTGAGG-ACTGCAGCATGCCCCTCT------GGGGCCAGGC-AAC-AT---ATCAT-GT-TCACATGCTTAGGATGTTGACAAAATGGCTTTAAGTGACCCGTCTTGAAACACGGACCAAGGAGTCTAACATGCCTGCGAGTATTT-GGGTGGAAAA-CCCTTATGCATAATGAAAGTG-AAA-ATTGGGAA---CCCTTC----ATAATGGGGGGTGCACTGATGCCCGGCCCAGATGTTTACTGACGGTGCTGCGGTAGAGCATGTATG-TTGGGACCCGAAAGATGGTGAACTATGCCTGAATAGGGTGAAGCCAGAGGAAACTCTGGTGGAAGCTCGTAGCGATTCTGACGTGCAAATCGATCGTCAAATTTGGGTATAGGGGCGAAAGACTAATCGAACCATCTAGTAGCTGGTTCCTGCCGAAGTTTCCCTCAGGATAGCAGAAGCTCATATCAGATTTATGTGGTAAAGCGAATGATTAGAGGCCTTGGGGTTGAAACAACCTTAACCTATTCTCAAACTTTAAATATGTAAGAACGAGCCGTCACTTTGTTGGAC-CGCTCGATGATTGAGAGTTTCTAGTGGGCCATTTTTGGTAAGCAGAACTGGCGATGCGGGATGAACCGAACGCAAGGTTAAGGTGCCAGAATGCACGCTCATCAGACACCACAAAAGGTGTTAGTTCATCTAGACAGCAGGACGGTGGCCATGGAAGTTGGAACCCGCTAAGGAGTGTGTAACAACTCACCTGCCGAATGAACTAGCCCTGAAAATGGATGGCGC-TCAAGCGTGCTACCCATACCTTGCCATCCACATTGAA-GTGATGTGTGGATGAGTAGGCAGGCGTGGAGGTTTGTGAAGAAGC---------------------------------------------------------------------------------------------------------------------------------------GTTTGTAACCATCT--GAATGAGCACGC-AACGAT---TGTACCAAC-ATATCGA-TTC----------TAGTGGTCTGAAGATCGGTTCAATGAAATTATCAAGGAGACGTCGAATTTCATCAAGAAGGTCGGATACAACCCAAAGGCTGTTGCATTCGTCCCGATCTCCGGTTGGCACGGTGACAACATGCTGGAGCAATCCCCCAAGTAAGTGTA-TTTCA--GTC-T---------------TTTCTGCTAAAC--------CTGCCA-TTTA-CA-TTT-GCAATTAAGCATGACGTGGTACAAGGGTTGGACCAAAGAGACGAAAAGTGGTGTTTCGAAGGGCTTCACTCTCCTGGAAGCTATCGATTCCATTGAACCTCCCACCCGCCCGTCCGATAAGCCACTCCGTCTTCCGCTCCAGGATGTGTATAAGATCGGT
	Coltricia_pyrophila_Cui_10411        -------TTCTTTGAA--GGCGGGA-----------------------GTTTACAACAACAC------AATCCCTTT-----TTGCCCTCTGA-TGCTGGT-----AACAAATAAG-TCTTTAGTTGC-----ATGTGCTCGAGGTG-----------------CATTTGGGACAGTGGGA-----------GTGC-----------TCCCAAGTTCAAG-TCTGCTC--ATCTTGCT--TG---TTTTAACA-------CCTGTGCAC--C-AAT----AAGCAAAAGT-A-CTA------TTCACTTT-GAGTC---AGC------TTTTTGTGAG-TGATAAC------AT-GT----GCA-C--TGTTTGTACAC-TTT----TCTCTAGTCTTATAGGCAGA----GGAGTGTATATA-GTAATTGTGTGTCCATGCA---ATGATCTAC----------TGAGGGATC-GT-----------CACATCCCAAAGGGGGGTAATAGCAT--------------CGATTTACA--------------------TGGTGTATAATG-----TTTTTATATCC---ACACAAA--------GATGTGCT-CTTGA--GTG-------TATGGGGAAC--TTTGTTTTTGAT-------ATAT--ACAAA---CTCT-TGT---GTATCTGTCTTGTAGAATGAAA---TTG----------------GGGATAT-----TTATAACAACTTTCAACAATGGATCTCTTGGCTCTCGCATCGATGAAGAACGCAGCGAAATGCGATAAGTAATGTGAATTGCAGAATTCAGTGAATCATCGAATCTTTGAACGCACCTTGCACTCCTTGGGTCACCTATGGAGTATGCCTGTTTGAGTGTCATA-TTGATATCAATT-CCCTT-GGGTTTTTGTAAT---------------GAAGGCCTGTT------AGGTG-AATTGGA--TTTGGAGG-TTTTAGTGCAGGTCC-------------CCCCCCTCTGCCATTC---------TATGAATT--------TA-G---GGGGG-AGGGATCAGCTCCTCTTAAATGCATTAAAGTTAGAG--TATGAAGG--CAAGT--GGGG-----CTCTTT--AGCACTTTTT-CAC-TT-GC-T-ATGGTGTAATAA------------------------------------------------------------------------------------------------------------------------------------------------CCCCTAGTAACTGCGAGTGAAGCGGGAAGAGCTCAAA-TTTGAAATCTGGCAG--CTC---TGCTGTCCGAGTTGTAATCTGTAGAAGTG-TTTTCTGCATTGGACCGTGTATAAGTCTCTTGGAACAGAGCGT-CATAGAGGGTGAGAATCCCGTCCATGACACGGAC-TACCAA-TGC-TTTGTGATACACTCTCAAAGAGTCGAGTTGTTTGGGAATGCAGCTCAAAATGGGTGGTAGACTCCATCTAAGGCTAAATACAAGCGAGAGACCGATAGTGAACAAGTACCGTGAGGGAAAGATGAAAAGCACTTTGGAAAGAGAGTTAAACAGTATGTGAAATTGTTGAAAGGGAAACACTTGAAGTCAGTCACATCCTGTAGGACTCAGCCTTG--CC--CTTAGGGACTTGGTGTATTT-CTTG-CAGG-ATGGGTCAACATCAATTTTGG-TCAGTGGATAAAG-GAGAAGGGAATGTAGCACC-TTTT--GCAGGTGTG-TTATAGCCCTCCTTC-ATATACATTGGCTGGGATTGAGG-ACTGCAGCATGCCCCTCT------GGGGCCAGGC-AAC-AT---ATCAT-GT-TCACATGCTTAGGATGTTGACAAAATGGCTTTAAGTGACCCGTCTTGAAACACGGACCAAGGAGTCTAACATGCCTGCGAGTATTT-GGGTGGAAAA-CCCTTATGCATAATGAAAGTG-AAA-ATTGGGAA---CCCTTC----ATAATGGGGGGTGCACTGATGCCCGGCCCAGATGTTTACTGACGGTGCTGCGGTAGAGCATGTATG-TTGGGACCCGAAAGATGGTGAACTATGCCTGAATAGGGTGAAGCCAGAGGAAACTCTGGTGGAAGCTCGTAGCGATTCTGACGTGCAAATCGATCGTCAAATTTGGGTATAGGGGCGAAAGACTAATCGAACCATCTAGTAGCTGGTTCCTGCCGAAGTTTCCCTCAGGATAGCAGAAGCTCATATCAGATTTATGTGGTAAAGCGAATGATTAGAGGCCTTGGGGTTGAAACAACCTTAACCTATTCTCAAACTTTAAATATGTAAGAACGAGCCGTCACTTTGTTGGAC-CGCTCGATGATTGAGAGTTTCTAGTGGGCCATTTTTGGTAAGCAGAACTGGCGATGCGGGATGAACCGAACGCAAGGTTAAGGTGCCAGAATGCACGCTCATCAGACACCACAAAAGGTGTTAGTTCATCTAGACAGCAGGACGGTGGCCATGGAAGTTGGAACCCGCTAAGGAGTGTGTAACAACTCACCTGCCGAATGAACTAGCCCTGAAAATGGATGGCGC-TCAAGCGTGCTACCCATACCTTGCCATCCACATTGAA-GTGATGTGTGGATGAGTAGGCAGGCGTGGAGGTTTGTGAAGAAGC-----------------------------------------------------------CGAACACGCTCTTCTTGCTTTCACTCTTGGTGTCCGTCAGCTCATTGTGGCTGTTAACAAGATGGACACGACTAAGGTTTGTAACCATCT--GAATGAGCACGC-AACGAT---TGTACCAAC-ATATCGA-TTC----------TAGTGGTCTGAAGATCGGTTCAATGAAATTATCAAGGAGACGTCGAATTTCATCAAGAAGGTCGGTTACAACCCAAAGGCTGTTGCATTCGTCCCGATCTCCGGTTGGCACGGTGACAACATGCTGGAGCAATCCCCCAAGTAAGTGTA-TTTCA--GTC-T---------------TTTCTGCTAAAC--------CTGCCA-TTTA-CA-TTT-GCAATTAAGCATGACGTGGTACAAGGGTTGGACCAAAGAGACGAAAAGTGGTGTTTCGAAGGGCTTCACTCTCCTGGAAGCTATCGATTCCATTGAACCTCCCACCCGCCCGTCCGATAAGCCACTCCGTCTTCCGCTCCAGGATGTGTATAAGATCGGT
	Coltricia_pyrophila_Cui_12553        ------------------------------------------------GTTTACAACAACAC------AATCCCTTT-----TTGCCCTCTGA-TGCTGGT-----AACAAATAAG-TCTTTAGTTGC-----ATGTGCTCGAGGTG-----------------CATTTGGGACAGTGGGA-----------GTGC-----------TCCCAAGTTCAAG-TCTGCTC--ATCTTGCT--TG---TTTTAACA-------CCTGTGCAC--C-AAT----AAGCAAAAGT-A-CTA------TTCACTTT-GAGTC---AGC------TTTTTGTGAG-TGATAAC------AT-GT----GCA-C--TGTTTGTACAC-TTT----TCTCTAGTCTTATAGGCAGA----GGAGTGTATATA-GTAATTGTGTGTCCATGCA---ATGATCTAC----------TGAGGGATC-GT-----------CACATCCCAAAGGGGGGTAATAGCAT--------------CGATTTACA--------------------TGGTGTATAATG-----TTTTTATATCC---ACACAAA--------GATGTGCT-CTTGA--GTG-------TATGGGGAAC--TTTGTTTTTGAT-------ATAT--ACAAA---CTCT-TGT---GTATCTGTCTTGTAGAATGAAA---TTG----------------GGGATAT-----TTATAACAACTTTCAACAATGGATCTCTTGGCTCTCGCATCGATGAAGAACGCAGCGAAATGCGATAAGTAATGTGAATTGCAGAATTCAGTGAATCATCGAATCTTTGAACGCACCTTGCACTCCTTGGGTCACCTATGGAGTATGCCTGTTTGAGTGTCATA-TTGATATCAATT-CCCTT-GGGTTTTTGTAAT---------------GAAGGCCTGTT------AGGTG-AATTGGA--TTTGGAGG-TTTTAGTGCAGGTCC-------------CCCCCCTCTGCCATTC---------TATGAATT--------TAGG---GGGGG-AGGGATCAGCTCCTCTGAAATGCATTAAAGTTAGAG--TATGAAAGGCAAAGT--GGGG-----CTCTTT--AGCACTTTTT-CAC-TT-GC-T-ATGGTGTAATAATTA---------TTCCATC-ATAG------------------------------------------------------------------------------------------------------------------------CCCCTAGTAACTGCGAGTGAAGCGGGAAGAGCTCAAA-TTTGAAATCTGGCAG--CTC---TGCTGTCCGAGTTGTAATCTGTAGAAGTG-TTTTCTGCATTGGACCGTGTATAAGTCTCTTGGAACAGAGCGT-CATAGAGGGTGAGAATCCCGTCCATGACACGGAC-TACCAA-TGC-TTTGTGATACACTCTCAAAGAGTCGAGTTGTTTGGGAATGCAGCTCAAAATGGGTGGTAGACTCCATCTAAGGCTAAATACAAGCGAGAGACCGATAGTGAACAAGTACCGTGAGGGAAAGATGAAAAGCACTTTGGAAAGAGAGTTAAACAGTATGTGAAATTGTTGAAAGGGAAACACTTGAAGTCAGTCACATCCTGTAGGACTCAGCCTTG--CC--CTTAGGGACTTGGTGTATTT-CTTG-CAGG-ATGGGTCAACATCAATTTTGG-TCAGTGGATAAAG-GAGAAGGGAATGTAGCACC-TTTT--GCAGGTGTG-TTATAGCCCTCCTTC-ATATACATTGGCTGGGATTGAGG-ACTGCAGCATGCCCCTCT------GGGGCCAGGC-AAC-AT---ATCAT-GT-TCACATGCTTAGGATGTTGACAAAATGGCTTTAAGTGACCCGTCTTGAAACACGGACCAAGGAGTCTAACATGCCTGCGAGTATTT-GGGTGGAAAA-CCCTTATGCATAATGAAAGTG-AAA-ATTGGGAA---CCCTTC----ATAATGGGGGGTGCACTGATGCCCGGCCCAGATGTTTACTGACGGTGCTGCGGTAGAGCATGTATG-TTGGGACCCGAAAGATGGTGAACTATGCCTGAATAGGGTGAAGCCAGAGGAAACTCTGGTGGAAGCTCGTAGCGATTCTGACGTGCAAATCGATCGTCAAATTTGGGTATAGGGGCGAAAGACTAATCGAACCATCTAGTAGCTGGTTCCTGCCGAAGTTTCCCTCAGGATAGCAGAAGCTCATATCAGATTTATGTGGTAAAGCGAATGATTAGAGGCCTTGGGGTTGAAACAACCTTAACCTATTCTCAAACTTTAAATATGTAAGAACGAGCCGTCACTTTGTTGGAC-CGCTCGATGATTGAGAGTTTCTAGTGGGCCATTTTTGGTAAGCAGAACTGGCGATGCGGGATGAACCGAACGCAAGGTTAAGGTGCCAGAATGCACGCTCATCAGACACCACAAAAGGTGTTAGTTCATCTAGACAGCAGGACGGTGGCCATGGAAGTTGGAACCCGCTAAGGAGTGTGTAACAACTCACCTGCCGAATGAACTAGCCCTGAAAATGGATGGCGC-TCAAGCGTGCTACCCATACCTTGCCATCCACATTGAA----------------------------------------------ATCATTGCTGGTGGTACTGGTGAATTCGAAGCTGGTATTTCCAAGGACGGTCAGACCCGCGAACACGCTCTTCTTGCTTTCACTCTTGGTGTCCGTCAGCTCATTGTGGCTGTTAACAAGATGGACACGACTAAGGTTTGTAACCATCT--GAATGAGCACGC-AACGAT---TGTACCAAC-ATATCGA-TTC----------TAGTGGTCTGAAGATCGGTTCAATGAAATTATCAAGGAGACGTCGAATTTCATCAAGAAGGTCGGTTACAACCCAAAGGCTGTTGCATTCGTCCCGATCTCCGGTTGGCACGGTGACAACATGCTGGAGCAATCCCCCAAGTAAGTGTA-TTTCA--GTC-T---------------TTTCTGCTAAAC--------CTGCCA-TTTA-CA-TTT-GCAATTAAGCATGACGTGGTACAAGGGTTGGACCAAAGAGACGAAAAGTGGTGTTTCGAAGGGCTTCACTCTCCTGGAAGCTATCGATTCCATTGAACCTCCCACCCGCCCGTCCGATAAGCCACTCCGTCTTCCGCTCCAGGATGTGTATAAGATCGGT
	Coltricia_raigadensis_AMH10511       TTGAGT--TTCTTGAA--GTAAGGA----------------------GTCTAGCAAC-------------CCTGCCT-----TTTGCCTCTGA-TGCTAGC-----AATAAAC------ATTTGTTGC-----ATGTGCTCGAGGTGAGCCCTTC----------------AGGCAGGGAAG----------------------TGCTCCTGTCTTCAGG-TTCATTC--ATTTCA---------CTTTAACA-------CCTGTGCAC--T--AT----AAAT-GAGGT-T-TCA------TCCACA----AGTT------------GCTCTGTAATGTTAGTC----------GC----GCG-T--T--G---------------------------------------------------------TGTGGGTCC-AGC----ATGATCTAC---------ATTAGAGATT-GA-----------CATGTCTCAAAGTGGA-GAATGC-----------------AGATCTATA-----------------------------------------TATATGC---ACGCAGATGT---AGGAGTTGAC-TTATG------A---G-----GTGATC--CTTGTTTGATT--------ATAC--ACAAA---CTCT-------ATGAGTGTTTTGTAGAATGCAA---TACTCC-AGCATTGGAGTGAAATGTA-----AAAGTACAACTTTCAACAACGGATCTCTTGGCTCTCGCATCGATGAAGAACGCAGCGAAATGCGATAAGTAATGTGAATTGCAGAATTCAGTGAATCATCGAATTTTTGAACGCACCTTGCGCTCCTTGGTTTACCTATGGAGCATGCCTGTTTGAGTGTCATG-TTGCCATCAATT-CCTCC-AGGTTTTTCTTAT---------------TGAAGCCTGCT------GAGTG-AATTGGA--CTTGGAGA--TACATTGCAGGTCC-------------CCTTAT-------------------------------------------GAAT-AGGGATCAGCTTCTCCCAAAGGCATT--AGCTGGAG--GATGAAAC---AAGG--A-----------CTT--GGCTT-GACT-TGT-TT-GC-C-ATGGTGTAATAATCA---------TTTCATC-ATGTCTGGTTATGACAAGTCT--GCATGAATA------------------------AAGAGTCCTTGTAGCT-----TACTCTGCTTCAAG--TTGTCAAGGTT---AACTTGACAATG---TA-----------------------------------------------------------------------------------------------------------------------------------------------------------------------------------------------------------------------------------------------------------------------------------------------------------------------------------------------------------------------------------------------------------------------------------------------------------------------------------------------------------------------------------------------------------------------------------------------------------------------------------------------------------------------------------------------------------------------------------------------------------------------------------------------------------------------------------------------------------------------------------------------------------------------------------------------------------------------------------------------------------------------------------------------------------------------------------------------------------------------------------------------------------------------------------------------------------------------------------------------------------------------------------------------------------------------------------------------------------------------------------------------------------------------------------------------------------------------------------------------------------------------------------------------------------------------------------------------------------------------------------------------------------------------------------------------------------------------------------------------------------------------------------------------------------------------------------------------------------------------------------------------------------------------------------------------------------------------------------------------------------------------------------------------------------------------
	Coltricia_raigadensis_MMH1211        TTGAGT--TTCTTGAA--GTAAGGA----------------------GTCTAGCAAC-------------CCTGCCT-----TTTGCCTCTGA-TGCTAGC-----AATAAAC------ATTTGTTGC-----ATGTGCTCGAGGTGAGCCCTTC----------------AGGCAGGGAAG----------------------TGCTCCTGTCTTCAGG-TTCATTC--ATTTCA---------CTTTAACA-------CCTGTGCAC--T--AT----AAAT-GAGGT-T-TCA------TCCACA----AGTT------------GCTCTGTAATGTTAGTC----------GC----GCG-T--T--G---------------------------------------------------------TGTGGGTCC-AGC----ATGATCTAC---------ATTAGAGATT-GA-----------CATGTCTCAAAGTGGA-RAATGC-----------------AGATCTATA-----------------------------------------TATATGC---ACGCAGATGT---AGGAGTTGAC-TTATG------A---G-----GTGATC--CTTGTTTGATT--------ATAC--ACAAA---CTCT-------ATGAGTGTTTTGTAGAATGCAA---TACTCC-AGCATTGGAGTGAAATGTA-----AAAGTACAACTTTCAACAACGGATCTCTTGGCTCTCGCATCGATGAAGAACGCAGCGAAATGCGATAAGTAATGTGAATTGCAGAATTCAGTGAATCATCGAATTTTTGAACGCACCTTGCGCTCCTTGGTTTACCTATGGAGCATGCCTGTTTGAGTGTCATG-TTGCCATCAATT-CCTCC-AGGTTTTTCTTAT---------------TGAAGCCTGCT------GAGTG-AATTGGA--CTTGGAGA--TACATTGCAGGTCC-------------CCTTAT-------------------------------------------GAAT-AGGGATCAGCTTCTCCCAAAGGCATT--AGCTGGAG--GATGAAAC---AAGG--A-----------CTT--GGCTT-GACT-TGT-TT-GC-C-ATGGTGTAATAATCA---------TTTCATC-ATGTCTGGTTATGACAAGTCT--GCATGAATA------------------------AAGAGTCCTTGTAGCT-----TACTCTGCTTCAAG--TTGTCAAGGTT---AACTTGACAATG---TACCCCTAGTAACTGCGAGTGAAGCGGGAAAAGCTCAAA-TTTAAAATCTGACAG--CTC---TGCTGTCCGAGTTGTAATCTGTAGAAGCA-TTTTCTGCATTGGGCCGTGTACAAGTCTCTTGGAATAGAGCGT-CATAGAGGGTGAGAATCCCGTCCATGACACGGACTTGCCAG-TGC-TTTGTGATATGCTCTCAAAGAGTCGAGTTGTTTGGGAATGCAGCTCAAAATGGGTGGTAAATTCCATCTAAAGCTAAATACAGGCGAGAGACCGATAGCGAACAAGTACCGTGAGGGAAAGATGAAAAGCACTTTGGAAAGAGAGTTAAACAGTACGTGAAATTGTTGAAAGGGAAACGCTTGAAGTCAGTCGCATCTTGTGGGACTCAGCCTTG--CC---TTTATGGCTTGGTGTATTT-CCCA-TAGG-ATGGGTCAACATCAATTTTGG-TCAGTGGATAAAG-GAGGGAGGAATGTGACACC--TTT--GCAGGTGTG-TTATAGCCTCCCTTT-GTATACATTGGCTAGGATTGAGG-ACCGCAGCATGCCCTTGT--------GGCCAGG---AC-TT----ACAT-G--TCACATGCTTAGGATGTTGACAAAATGGCTTTAAGTGACCCGTCTTGAAACACGGACCAAGGAGTCTAACATGCCTGCAAGTGTTT-GGGTGGAAAA-CCCTTGCGCATAATGAAAGTG-AAA-GTTGGGAA---CCTCC-----GCAA--GGGGGTGCACCAACACCCGGCCCTGATGTTTACTGACGGTGCTGCGGTGGAGCATGTATG-TTGGGACCCGAAAGATGGTGAACTATGCCTGAATAGGGTGAAGCCAGAGGAAACTCTGGTGGAAGCTCGTAGCGATTCTGACGTGCAAATCGATCGTCAAATTTGGGTATAGGGGCGAAAGACTAATCGAAC-----------------------------------------------------------------------------------------------------------------------------------------------------------------------------------------------------------------------------------------------------------------------------------------------------------------------------------------------------------------------------------------------------------------------------------------------------------------------------------------------------------------------------------------------------------------------------------------------------------------------------------------------------------------------------------------------------------------------------------------------------------------------------------------------------------------------------------------------------------------------------------------------------------------------------------------------------------------------------------------------------------------------------------------------------------------------------------------
	Coltricia_rigida_Dai_13622a          TTGAGT--TCTTTGAA--GCAGGGG---------------------GCTTAAGCAGC-------------------------CTTGTCTCTAC-TATTGAT-----GGCA----------------------TATGCTTTTAAGGTAGATTTC-----------------AGGCAAGGGGGC----------------------TCTCCTGATTTTCAAG-CTCACTC--ATTTCA--------CTTTTAACA-------CCTGTGCAC--C--AT----GGAC-GAAGT-G-TCA------TTTACT---GAGTT--TGAT------CTCTTGT--------------------GT----ATG-T--T--GTGCAT----------------------------------------------------GGTGGGTCC-ATC----ATGATCTGC----------ATAAGGATC-GG-----------CAGATCTTGAAGCAGAGAAGTGAA----------------GGATCTGCA----------------CGCGC-GCAGATA----------TTCATATGC---------A------TGAAAGCAGC-TTATG--TGAA------AGT-GTTAC---TTCGTTTATT---------ATAC--ACAAA---CTAT-------GTGCATGTCTTGTAGAATGTAGA-GTGCTCT-----TATGAGC-CAATGTC-----TAAATACAACTTTCAACAACGGATCTCTTGGCTCTCGCATCGATGAAGAACGCAGCGAAATGCGATAAGTAATGTGAATTGCAGAATTCAGTGAATCATCGAATCTTTGAACGCATCTTGCGCTCCTTGGTTTACCTATGGAGCATGCCTGTTTGAGTGTTATG-TTGATCTCAATT-CTCCC-AGGTTTTTTTAAATG-------------GAAAATCTGTT------GGGTG-AGTTGGA--TTTGGAGG--TACAATGCAGGTCT-------------CCCTTAC------------------------------------------TCCT-GGGGATCAGCTCCTCTTGAAAACATT--AGCTGGAG--GGCAATAC---AAAG-----------ACTTTT--AGTGC-TGCC-TGT-TT-GC-C-ATGATGTAATAATTA---------TTCCATC-ATAG------------------------------------------------------------------------------------------------------------------------CCCCTAGTAACTGCGAGTGAAGCGGGAAGAGCTCAAA-TTTAAAATCTGGCAG--TTC---TGCTGTCTGAGTTGTAATCTGTAGAAGCA-TTTTCTGTATTGGACCGTGTACAAGTCTCTTGGAACAGAGCGT-CATAGAGGGTGAGAATCCCGTCCATGACACGGAC-TCCCAA-TGC-TTTGTGATATGCTCTCAAAGAGTCGAGTTGTTTGGGAATGCAGCTCAAAATGGGTGGTAAATTCCATCTAAAGCTAAATATAGGCGAGAGACCGATAGTGAACAAGTACCGTGAGGGAAAGATGAAAAGCACTTTGGAAAGAGAGTTAAACAGTACGTGAAATTGTTGAAAGGGAAACGCTTGAAGTCAGTCATGTCCTGTGGGACTCAGCCTTG--TC---TTTATGGCTTGGTGTATTT-CCCA-TAGG-GTGGGTCAACATCAATTTTGG-TCAGTGGACAAAG-GAAGAGGGAATGTAGCACC--TTT--GCAGGTGTATTTATAGCCCTTTTTC-ATATACGCTGTCTGGGATTGAGG-ACTGCAGCATGCCCTTGT--------GGCCAGG---AC-TT---ATCAT-G--ACACATGCTTAGGATGTTGACAAAATGGCTTTAAGCGACCCGTCTTGAAACACGGACCAAGGAGTCTAACATGCCTGCAAGTGTTT-GGGTGGAAAA-CCCTTGTGCATAATGAAAGTA-AAA-GTTGGGAA---CCTCC-----GCAA--GGGGGTGCACTGACGCCCGGCCCTGATGTTTACTGACGGTGCTGCGGTAGAGCATGTATG-TTGGGACCCGAAAGATGGTGAACTATGCCTGAATAGGGTGAAGCCAGAGGAAACTCTGGTGGAGGCTCGTAGCGATTCTGACGTGCAAATCGATCGTCAAATTTGGGTATAGGGGCGAAAGACTAATCGAACCATCTAGTAGCTGGTTCCTGCCGAAGTTTCCCTCAGGATAGCAGAAACTCATATCAGATTTATGTGGTAAAGCGAATGATTAGAGGCCTTGGGGTTGAAACAACCTTAACCTATTCTCAAACTTTAAATATGTAAGAACGAGCTGTCACTTTGTTGGAC-CGCTCGACGATTGAGAGTTTCTAGTGGGCCATTTTTGGTAAGCAGAACTGGCGATGCGGGATGAACCGAACGTGAGGTTAAGGTGCCGGAATGCACGCTCATCAGACACCACAAAAGGTGTTAGTTCATCTAGACAGCAGGACGGTGGCCATGGAAGTCGGAATCCGCTAAGGAGTGTGTAACAACTCACCTGCCGAATGAACTAGCCCTGAAAATGGATGGCGC-TCAAGCGTGCTACCCATACCTCACCATCTGCGTTGAA--------------------------------------------------------------------------------------------------------------------------------------------------------------------------------------------------------------------------------------------------------------------------------------------------------------------------------------------------------------------------------------------------------------------------------------------------------------------------------------------------------------------------------------------------------------------------------------------------------------------------------------------------
	Coltricia_rigida_Dai_16322           TTGAGT--TCTTTGAA--GCAGGGG---------------------GCTTAAGCAGC-------------------------CTTGTCTCTAC-TATTGAT-----GGCA----------------------TATGCTTTTAAGGTAGATTTC-----------------AGGCAAGGGGGC----------------------TCTCCTGATTTTCAAG-CTCACTC--ATTTCA--------CTTTTAACA-------CCTGTGCAC--C--AT----GGAC-GAAGT-G-TCA------TTTACT---GAGTT--TGAT------CTCTTGT--------------------GT----ATG-T--T--GTGCAT----------------------------------------------------GGTGGGTCC-ATC----ATGATCTGC----------ATAAGGATC-GG-----------CAGATCTTGAAGCAGAGAAGTGAA----------------GGATCTGCA----------------CGCGC-GCAGATA----------TTCATATGC---------A------TGAAAGCAGC-TTATG--TGAA------AGT-GTTAC---TTCGTTTATT---------ATAC--ACAAA---CTAT-------GTGCATGTCTTGTAGAATGTAGA-GTGCTCT-----TATGAGC-CAATGTC-----TAAATACAACTTTCAACAACGGATCTCTTGGCTCTCGCATCGATGAAGAACGCAGCGAAATGCGATAAGTAATGTGAATTGCAGAATTCAGTGAATCATCGAATCTTTGAACGCATCTTGCGCTCCTTGGTTTACCTATGGAGCATGCCTGTTTGAGTGTTATG-TTGATCTCAATT-CTCCC-AGGTTTTTTTAAATG-------------GAAAATCTGTT------GGGTG-AGTTGGA-TTTTGGAGG--TACAATGCAGGTCT-------------CCCTTAC------------------------------------------TCCT-GGGGATCAGCTCCTCTTGAAAACATT--AGCTGGAG--GGCAATAC---AAAG-----------ACTTTT--AGTGC-TGCC-TGT-TT-GC-C-ATGATGTAATAATTA---------TTCCATC-ATAG------------------------------------------------------------------------------------------------------------------------CCCCTAGTAACTGCGAGTGAAGCGGGAAGAGCTCAAA-TTTAAAATCTGGCAG--TTC---TGCTGTCTGAGTTGTAATCTGTAGAAGCA-TTTTCTGTATTGGACCGTGTACAAGTCTCTTGGAACAGAGCGT-CATAGAGGGTGAGAATCCCGTCCATGACACGGAC-TCCCAA-TGC-TTTGTGATATGCTCTCAAAGAGTCGAGTTGTTTGGGAATGCAGCTCAAAATGGGTGGTAAATTCCATCTAAAGCTAAATATAGGCGAGAGACCGATAGTGAACAAGTACCGTGAGGGAAAGATGAAAAGCACTTTGGAAAGAGAGTTAAACAGTACGTGAAATTGTTGAAAGGGAAACGCTTGAAGTCAGTCATGTCCTGTGGGACTCAGCCTTG--TC---TTTATGGCTTGGTGTATTT-CCCA-TAGG-GTGGGTCAACATCAATTTTGG-TCAGTGGACAAAG-GAAGAGGGAATGTAGCACC--TTT--GCAGGTGTATTTATAGCCCTTTTTC-ATATACGCTGTCTGGGATTGAGG-ACTGCAGCATGCCCTTGT--------GGCCAGG---AC-TT---ATCAT-G--ACACATGCTTAGGATGTTGACAAAATGGCTTTAAGCGACCCGTCTTGAAACACGGACCAAGGAGTCTAACATGCCTGCAAGTGTTT-GGGTGGAAAA-CCCTTGTGCATAATGAAAGTA-AAA-GTTGGGAA---CCTCC-----GCAA--GGGGGTGCACTGACGCCCGGCCCTGATGTTTACTGACGGTGCTGCGGTAGAGCATGTATG-TTGGGACCCGAAAGATGGTGAACTATGCCTGAATAGGGTGAAGCCAGAGGAAACTCTGGTGGAGGCTCGTAGCGATTCTGACGTGCAAATCGATCGTCAAATTTGGGTATAGGGGCGAAAGACTAATCGAACCATCTAGTAGCTGGTTCCTGCCGAAGTTTCCCTCAGGATAGCAGAAACTCATATCAGATTTATGTGGTAAAGCGAATGATTAGAGGCCTTGGGGTTGAAACAACCTTAACCTATTCTCAAACTTTAAATATGTAAGAACGAGCTGTCACTTTGTTGGAC-CGCTCGACGATTGAGAGTTTCTAGTGGGCCATTTTTGGTAAGCAGAACTGGCGATGCGGGATGAACCGAACGTGAGGTTAAGGTGCCGGAATGCACGCTCATCAGACACCACAAAAGGTGTTAGTTCATCTAGACAGCAGGACGGTGGCCATGGAAGTCGGAATCCGCTAAGGAGTGTGTAACAACTCACCTGCCGAATGAACTAGCCCTGAAAATGGATGGCGC-TCAAGCGTGCTACCCATACCTCACCATCTGCGTTGAA----------------------------------------------ATCATTGCTGCCGGTACGGGTGAATTCGAGGCCGGTATCTCCAAGGACGGTCAGACTCGTGAACATGCCCTACTTGCATTCACTCTCGGCGTGCGCCAGCTCATCGTCGCCGTTAACAAGATGGACACGACTAAGGTTTGTAATTATTT--AGTTGAATATGT-AGCGAC---TGTACTGAC--GGCCAA-TCCT---------TAGTACTCTGAGGAGCGTTTCTATGAAATTGTCAAGGAGACATCGAACTTCATTAAGAAGGTCGGTTACAATCCGAAGGGTGTTGCGTTCGTCCCGATCTCCGGTTGGAATGGTGACAACATGCTGGAGCTATCCGACAAGTAAGTTTC-TCCTG--TTGATT--------------CTCTTACTGAAT--------GCTTAG-TTAC-AC-TTC-GCAATTTAGCATGCCGTGGTACAAGGGCTGGACCAGAGAAACAAAGGGCGCTGTTGCCAAGGGCCACACTCTTCTCGATGCCATCGATGCCATCGATCCTCCTACCCGCCCGTCCGACAAGCCCCTCCGCCTTCCGCTTCAGGATGTGTATAAGATCGGT
	Coltricia_sinoperennis_Dai_11625     ----------------------GGA-----------------------GTTTACAAT------------ATTGTCCC-----TTTGCCTCTGA-TGCTGGC-----AGCAAATAAA-TCTTTAGTTGC-----ATGTGCTCGAGGTG-----------------CATTTGGGAC-AATGGA-----------GTGC-----------TTCCAAGTTCAAG-TCTGCTC--ATCTTGCT--TG---TTTTAACA-------CCTGTGCAC--C--AT----AAGCAAAAGT-A-CTA------TTCACTTT-GGGTT---GGC------TTTTTGTGAG-TGATAGC------AT-GT----GCA-C--TG-TTGTACAC-TTT----TCTCTAGTCTTATAGGCAGA----GGAGTGTATATA-GTAATTGTGTGTCCATGCA---ATGATCTGC----------TGAGGGATC-GA-----------CACATCCCAAAGTGGG-TAATAGCAT--------------TGATTTACA-------------------TTAGTGTATAATG-------TTTATATCC---ACACAAAG-------GATGTGCT-CTTGA--GTG-------TAT-GGGAAC--TTTGTTTTTGAT-------ATAT--ACAAA---CTCT-TGT-----ATCTGTCTTGTAGAATGAAA---TGG----------------GAAAAGT-----TTATTACAACTTTCAACAATGGATCTCTTGGCTCTCGCATCGATGAAGAACGCAGCGAAATGCGATAAGTAATGTGAATTGCAGAATTCAGTGAATCATCGAATCTTTGAACGCACCTTGCACTCCTTGGGTCACCTATGGAGTATGCCTGTTTGAGTGTCATA-TTGATATCAATT-CCCTC-AGGTTTTTGTAAT---------------GAAGGCCTGTT------AGGTG-AATTGGA--TTTGGAGG-TTTTAGTGCAGGTTC-------------CCCCCCTCTGCCATTC---------TATGAATT--------AGGG-----GGG-GGGGATCAGCTCCTCTTAAATGCATT-AAGTTAGAG--TATGAAAG--CAAGT--GAGG-----CTCTTT--AGCACTTTTT-CAC-TT-GC-T-ATGGTGTAATAATTA---------TTCCATC-ATAGCTTTTGAGTGAATAA---AGTGTGCATGA-CTT---------------------------------------GAGCCTCACTT--------------------------------------CCCTAGTAACTGCGAGTGAAGCGGGAAGAGCTCAAA-TTTGAAATCTGGCAG--CTC---TGCTGTCCGAGTTGTAATCTGTAGAAGTG-TTTTCTGCATTGGACCGTGTATAAGTCTCTTGGAACAGAGCGT-CATAGAGGGTGAGAATCCCGTCCATGACACGGAC-TACCAA-TGC-TTTGTGATACACTCTCGAAGAGTCGAGTTGTTTGGGAATGCAGCTCAAAATGGGTGGTAGACTCCATCTAAGGCTAAATACAAGCGAGAGACCGATAGTGAACAAGTACCGTGAGGGAAAGATGAAAAGCACTTTGGAAAGAGAGTTAAACAGTATGTGAAATTGTTGAAAGGGAAACACTTGAAGTCAGTCACATCCTGTAGGACTCAGCCTTG--CC--CTTAGGGACTTGGTGTATTT-CTTG-CAGG-ATGGGTCAACATCAATTTTGG-TCAGTGGATAAGG-GAGAAGGGAATGTAGCACC--TTT--GCAGGTGTG-TTATAGCCCTCCTTC-ATATACATTGGCTGGGATTGAGG-ACTGCAGCATGCCCCTCT------GGGGCCAGAA-CAC-AT---ATCAT-GT-TCACATGCTTAGGATGTTGACAAAATGGCTTTAAGTGACCCGTCTTGAAACACGGACCAAGGAGTCTAACATGCCTGCGAGTATTT-GGGTGGAAAA-CCCTTATGCATAATGAAAGTG-AAA-ATTGGGAG---CCCTTT----ATAAT-GGGGGTGCACTGATGCCCGGCCCAGATGTTTACTGACGGTGCTGCGGTAGAGCATGTATG-TTGGGACCCGAAAGATGGTGAACTATGCCTGAATAGGGTGAAGCCAGAGGAAACTCTGGTGGAAGCTCGTAGCGATTCTGACGTGCAAATCGATCGTCAAATTTGGGTATAGGGGCGAAAGACTAATCGAACCATCTAGTAGCTGGTTCCTGCCGAAGTTTCCCTCAGGATAGCAGAAACTCATATCAGATTTATGTGGTAAAGCGAATGATTAGAGGCCTTGGGGTTGAAACAACCTTAACCTATTCTCAAACTTTAAATATGTAAGAACGAGCCGTCACTTTGTTGGAC-CGCTCGATGATTGAGAGTTTCTAGTGGGCCATTTTTGGTAAGCAGAACTGGCGATGCGGGATGAACCGAACGCAAGGTTAAGGTGCCAGAATGCACGCTCATCAGACACCACAAAAGGTGTTAGTTCATCTAGACAGCAGGACGGTGGCCATGGAAGTTGGAACCCGCTAAGGAGTGTGTAACAACTCACCTGCCGAATGAACTAGCCCTGAAAATGGATGGCGC-TCAAGCGTGCTACCCATACCTTGCCATCCACATTGAA-GTGATGTGTGGATGAGTAGGCAGGCGTGGAGGT----------------------------------------------------------------------------------------------------------------------------------------------------------------------------------------------------------------------------------------------------------------------------------------------------------------------------------------------------------------------------------------------------------------------------------------------------------------------------------------------------------------------------------------------------------------------------------------------------------------
	Coltricia_sinoperennis_Dai_13095     -------------GAA--GGCGGGA-----------------------GTTTACAAT------------ATTGTCCC-----TTTGCCTCTGA-TGCTGGC-----AGCAAATAAA-TCTTTAGTTGC-----ATGTGCTCGAGGTG-----------------CATTTGGGAC-AATGGA-----------GTGC-----------TTCCAAGTTCAAG-TCTGCTC--ATCTTGCT--TG---TTTTAACA-------CCTGTGCAC--C--AT----AAGCAAAAGT-A-CTA------TTCACTTT-GGGTT---GGC------CTTTTGTGAG-TGATAGC------AT-GT----GCA-C--TG-TTGTACAC-TTT----TCTCTAGTCTTATAGGCAGA----GGAGTGTATATA-GTAATTGTGTGTCCATGCA---ATGATCTGC----------TGAGGGATC-GA-----------CACATCCCAAAGTGGG-TAATAGCAT--------------TGATTTACA-------------------TTAGTGTATAATG-------TTTATATCC---ACACAAAG-------GATGTGCT-CTTGA--GTG-------TAT-GGGAAC--TTTGTTTTTGAT-------ATAT--ACAAA---CTCT-TGT-----ATCTGTCTTGTAGAATGAAA---TGG----------------GAAAAGT-----TTATTACAACTTTCAACAATGGATCTCTTGGCTCTCGCATCGATGAAGAACGCAGCGAAATGCGATAAGTAATGTGAATTGCAGAATTCAGTGAATCATCGAATCTTTGAACGCACCTTGCACTCCTTGGGTCACCTATGGAGTATGCCTGTTTGAGTGTCATA-TTGATATCAATT-CCCTC-AGGTTTTTGTAAT---------------GAAGGCCTGTT------AGGTG-AATTGGA--TTTGGAGG-TTTTAGTGCAGGTCC-------------CCCCCCTCTGCCATTC---------TATGAATT--------AGGG---------------------------------------------------------------------------------------------------------------------------------------------------------------------------------------------------------------------------------------------------------------------CCCTAGTAACTGCGAGTGAAGCGGGAAGAGCTCAAA-TTTGAAATCTGGCAG--CTC---TGCTGTCCGAGTTGTAATCTGTAGAAGTG-TTTTCTGCATTGGACCGTGTATAAGTCTCTTGGAACAGAGCGT-CATAGAGGGTGAGAATCCCGTCCATGACACGGAC-TACCAA-TGC-TTTGTGATACACTCTCGAAGAGTCGAGTTGTTTGGGAATGCAGCTCAAAATGGGTGGTAGACTCCATCTAAGGCTAAATACAAGCGAGAGACCGATAGTGAACAAGTACCGTGAGGGAAAGATGAAAAGCACTTTGGAAAGAGAGTTAAACAGTATGTGAAATTGTTGAAAGGGAAACACTTGAAGTCAGTCACATCCTGTAGGACTCAGCCTTG--CC--CTTAGGGACTTGGTGTACTT-CTTG-CAGG-ATGGGTCAACATCAATTTTGG-TCAGTGGATAAGG-GAGAAGGGAATGTAGCACC--TTT--GCAGGTGTG-TTATAGCCCTCCTTC-ATATACATTGGCTGGGATTGAGG-ACTGCAGCATGCCCCTCT------GGGGCCAGAA-CAC-AT---ATCAT-GT-TCACATGCTTAGGATGTTGACAAAATGGCTTTAAGTGACCCGTCTTGAAACACGGACCAAGGAGTCTAACATGCCTGCGAGTATTT-GGGTGGAAAA-CCCTTATGCATAATGAAAGTG-AAA-ATTGGGAG---CCCTTT----ATAAT-GGGGGTGCACTGATGCCCGGCCCAGATGTTTACTGACGGTGCTGCGGTAGAGCATGTATG-TTGGGACCCGAAAGATGGTGAACTATGCCTGAATAGGGTGAAGCCAGAGGAAACTCTGGTGGAAGCTCGTAGCGATTCTGACGTGCAAATCGATCGTCAAATTTGGGTATAGGGGCGAAAGACTAATCGAACCATCTAGTAGCTGGTTCCTGCCGAAGTTTCCCTCAGGATAGCAGAAACTCATATCAGATTTATGTGGTAAAGCGAATGATTAGAGGCCTTGGGGTTGAAACAACCTTAACCTATTCTCAAACTTTAAATATGTAAGAACGAGCCGTCACTTTGTTGGAC-CGCTCGATGATTGAGAGTTTCTAGTGGGCCATTTTTGGTAAGCAGAACTGGCGATGCGGGATGAACCGAACGCAAGGTTAAGGTGCCAGAATGCACGCTCATCAGACACCACAAAAGGTGTTAGTTCATCTAGACAGCAGGACGGTGGCCATGGAAGTTGGAACCCGCTAAGGAGTGTGTAACAACTCACCTGCCGAATGAACTAGCCCTGAAAATGGATGGCGC-TCAAGCGTGCTACCCATACCTTGCCATCCACATTGAA-GTGATGTGTGGATGAGTAGGCAGGCGTGGAGGT----------------------------------------------------------------------------------------------------------------------------------------------------------------------------------------------------------------------------------------------------------------------------------------------------------------------------------------------------------------------------------------------------------------------------------------------------------------------------------------------------------------------------------------------------------------------------------------------------------------
	Coltricia_sonorensis_RV13144         -------------------------------------------------------------------------------------------------------------------------------------------------------------------------------------------------------------------------------------------------------------------------------------------------------------------------------------------------------------------------------------------------------------------------------------------------------------------------------------------------------------------------------------------------------------------------------------------------------------------------------------------------------------------------------------------------------------------------------------------------------------------------------------------------------------------------------------------------------------------------------------------------------------------------------------------------------------------------------------------------------------------------------------------------------------------------------------------------------------------------------------------------------------------------------------------------------------------------------------------------------------------------------------------------------------------------------------------------------------------------------CCCCTAGTAACTGCGAGTGAAGCGGGAAGAGCTCAAA-TTTAAAATCTGGCAG--CTT---TGCTGTCCGAGTTGTAATCTGTAGAAGCA-TTTTCTGCATTGGACTGTGTACAAGTCTCTTGGAATAGAGCGT-CATAGAGGGTGAGAATCCCGTCCATGACACAGAC-TACCAA-TGC-TTTGTGATATGCTCTCAAAGAGTCGAGTTGTTTGGGAATGCAGCTCAAAATGGGTGGTAAATTCCATCTAAAGCTAAATATAGGCGAGAGACCGATAGCGAACAAGTACCGTGAGGGAAAGATGAAAAGCACTTTGGAAAGAGAGTTAAACAGTACGTGAAATTGTTGAAAGGGAAACGCTTGAAGTCAGTTGCATTCTGTAGGACTCAGCCTTG--CC-TTTATTAGGCTYGGTGTATTT-CCTG-CAGG-ATAGGTCAACATCAATTTTGG-TTAGTGGATAAAG-GAGGAGGGAATGTAACACC--TGTGAAGGGGTGTG-TTATAGCCTTCTTTC-ATATACATTGACTGGGATTGAGG-ATTGCAGCATGCCCTTTG-------TGGCCAGG------CT---TTCAT-G--TCACATGCTTAGGATGTTGACAAAATGGCTTTAAGCGACCCGTCTTGAAACACGGACCAAGGAGTCTAACATGCCTGCAAGTGTTT-GGGTGGAAAA-CCCTTGTGCATAATGAAAGTG-AAA-GTTGGGAA---CCTCC-----GCAA--GGGGGTGCACTGACRCCCGGCCCTGATGTTTACTGATGGTGCTGCGGTAGAGCATGTATG-TTGGGACCCGAAAGATGGTGAACTATGCCTGAATAGGGTGAAGCCAGAGGAAACTCTGGTGGAGGCTCGTAGCGATTCTGACGTGCAAATCGATCGTCAAATTTGG-------------------------------------------------------------------------------------------------------------------------------------------------------------------------------------------------------------------------------------------------------------------------------------------------------------------------------------------------------------------------------------------------------------------------------------------------------------------------------------------------------------------------------------------------------------------------------------------------------------------------------------------------------------------------------------------------------------------------------------------------------------------------------------------------------------------------------------------------------------------------------------------------------------------------------------------------------------------------------------------------------------------------------------------------------------------------------------------------------------------
	Coltricia_strigosipes_Dai_15145      TTGAG--TTCTTTGAA--GTGAGAG----------------------CTTTTACAAG---CC------AATTGTCCCTTTATGCCCCCCCTGA-TGCTGAC-----AGCAAAAAGGCTTATATGTTGT-----ATGTGCTCGGGGGGG----------------TATCTAAGGCAAATGGTT----------GTGT---------GCTCTTGCTTTCAAA-TCTGCTC--ACTTCATTAATGTCCTTTTAACA-------CCTGTGCAC--C--AT----AAACAAAGGT-T-CCA------TTCACT---GGGTT---GGCTCTTTATTCTTGTGACTTGATTAT------AT-GT----ACA-A--T--GTGTGCAC-TTT-TTTTTTCTAGCCTTCTAGGCAAAATCAAACTGGTGCACA-CTTATTGTGGGTCC-TGCA---ATGATCTGT----------TGAGGGATC-GA-----------CACATCCCAAAGCAGG-AAATTGCAAAT------------GGATTTGCA----------------TGTAT-ATGTAAT------------TCTACAG---TTGCAAGGATTTATGGGCATGCC-TTGAA--GTGAAATATTTAT-GTGGGC--TTTGTTTCTGAT-------ATACA-ATAAA---CCCT-TGT----AATCTGTCTTGTGGAATGATA---TG-----------------ATAAAGT-----TTTATACAACTTTCAACAATGGATCTCTTGGCTCTTGCATCGATGAAGAACGCAGCGAAATGCGATAAGTAATGTGAATTGCAGAATTCAGTGAATCATCGAATCTTTGAACGCACCTTGCACTCCTTGGGCAACCTATGGAGTATGCCTGTTTGAGTGTCATG-TTGATATCAGTT-CCCTC-AGGTTTTTGTAAT---------------GAAGACCTGTTC-----AGGTG-AATTGGA--ATTGGAGG--TTCAATGCAGGT--------------------------------------------------------------------------------------------------------------------------------------------------------------------------------------------------------------------------------------------------------------------------------------------------------------------------------CCCCTAGTAACTGCGAGTGAAGCGGGAAGAGCTCAAA-TTTAAAATCTGGCAG--CTT---TGCTGTCCGAGTTGTAATCTGTAGAAGTG-TTTTCTGCATTGGACCATGTACAAGTCTCTTGGAACAGAGCGT-CATAGAGGGTGAGAATCCCGTCCATGACATGGAC-TACCAA-TGC-TTTGTGATACGCTCTCAAAGAGTCGAGTTGTTTGGGAATGCAGCTCAAAATGGGTGGTAAATTCCATCTAAAGCTAAATACAAGCGAGAGACCGATAGTGAACAAGTACCGTGAGGGAAAGATGAAAAGCACTTTGGAAAGAGAGTTAAACAGTATGTGAAATTGTTGAAAGGGAAACACTTGAAGTCAGTCACATTCTGCAGAACTCAGCCTTG--CT---TTTATGGCTTGGTGCATTT-TCTG-TAGA-ATGGGTCAACATCAATCTTGG-TTGGTGGATAAAGTGGGAAGGGAATGTAGCACC-TCTT--GTAGGTGTG-TTATAGCCCTCCTTC-ATATACATTGACTGGGATTGAGG-ACTGCAGCATGCCCTTAT--------GGCCAGG---ACTTT---AACAT-G--TCCCATGCTTAGGATGTTGGCAAAATGGCTTTAAGTGACCCGTCTTGAAACACGGACCAAGGAGTCTAACATGCCTGCAAGTGTTT-GGGTGGAAAA-CCCTTGCGCATAATGAAAGTG-AAA-GTTGGGAA---CCTCC-----ACAA--GGGGGTGCACTGATGCCCGGCCCAGATGTTTACTGATGGTGCTGTGGTAGAGCATGTATG-TTGGGACCCGAAAGATGGTGAACTATGCCTGAATAGGGTGAAGCCAGAGGAAACTCTGGTGGAAGCTCGTAGCGATTCTGACGTGCAAATCGATCGTCAAATTTGGGTATAGGGGCGAAAGACTAATCGAACCATCTAGTAGCTGGTTCCTGCCGAAGTTTCCCTCAGGATAGCAGAAACTCATATCAGATTTATGTGGTAAAGCGAATGATTAGAGGCCTTGGGGTTGAAACAACCTTAACCTATTCTCAAACTTTAAATATGTAAGAACGGGCTGTCACTTTGTTGGAC-TGCTCGACGATTGAGAGTTTCTAGTGGGCCATTTTTGGTAAGCAGAACTGGCGATGCGGGATGAACCGAACGCAAGGTTAAGGTGCCAGAATGCACGCTCATCAGACACCACAAAAGGTGTTAGTTCATCTAGACAGCAGGACGGTGGCCATGGAAGTCGGAATCCGCTAAGGAGTGTGTAACAACTCACCTGCCGAATGAACTAGCCCTGAAAATGGATGGCGC-TCAAGCGTGCTACCCATACCTTGCCATCCATGTTAAT----------------------------------------------ATCATTGCCGGTGGTATTGGTGAATTTGAAGCTGGTATTTCCAAGGATGGCCAGACTCGCGAGCACGCTCTTCTTGCATTCACTCTTGGTGTCCGTCAGCTCATTGTTGCCGTTAACAAGATGGACACGACTAAGGTTTGTAAACATCT--GAATGAGCACGC-AGAAAT---TGTACTGAC--TATCAA-TTC----------TAGTGGTCTGAAGATCGATTCCATGAAATTGTCAAGGAGACGTCGAATTTTATCAAGAAGGTCGGTTACAACCCGAAGGCTGTTGCTTTCGTCCCTATCTCCGGCTGGCACGGTGACAACATGTTGGAGCAATCCCCCAAGTAGGTGTA-CTTTT--GTCCT---------------TTCTTACATAAT--------TTGCCA-TTGA-CA-TTTAGCAATTTAGCATGACATGGTACAAGGGTTGGACCAAAGAGTCAAAAAGTGGTGTTACGAAGGGCTTTACCCTTCTGGAAGCTATCGACGCCATTGAGCCCCCAGTACGCCCGTCAGATAAGCCGCTTCGACTTCCCCTACAGGATGTGTACAAGATCGGT
	Coltricia_strigosipes_Dai_15586      -------TTCTTTGAA--GTGAGAG----------------------CTTTTACAAG---CC------AATTGTCCCTTTATGCCCCCCCTGA-TGCTGAC-----AGCAAAAAGGCTTATATGTTGT-----ATGTGCTCGGGGGGG----------------TATCTAAGGCAAATGGTT----------GTGT---------GCTCTTGCTTTCAAA-TCTGCTC--ACTTCATTAATGTCCTTTTAACA-------CCTGTGCAC--C--AT----AAACAAAGGT-T-CCA------TTCACT---GGGTT---GGCTCTTTATTCTTGTGACTTGATTAT------AT-GT----ACA-A--T--GTGTGCAC-TTT-TTTTTTCTAGCCTTCTAGGCAAAATCAAACTGGTGCACA-CTTATTGTGGGTCC-TGCA---ATGATCTGT----------TGAGGGATC-GA-----------CACATCCCAAAGCAGG-AAATTGCAAAT------------GGATTTGCA----------------TGTAT-ATGTAAT------------TCTACAG---TTGCAAGGATTTATGGGCATGCC-TTGAA--GTGAAATATTTAT-GTGGGC--TTTGTTTCTGAT-------ATACA-ATAAA---CCCT-TGT----AATCTGTCTTGTGGAATGATA---TG-----------------ATAAAGT-----TTTATACAACTTTCAACAATGGATCTCTTGGCTCTTGCATCGATGAAGAACGCAGCGAAATGCGATAAGTAATGTGAATTGCAGAATTCAGTGAATCATCGAATCTTTGAACGCACCTTGCACTCCTTGGGCAACCTATGGAGTATGCCTGTTTGAGTGTCATG-TTGATATCAGTT-CCCTC-AGGTTTTTGTAAT---------------GAAGACCTGTTC-----AGGTG-AATTGGA--ATTGGAGG--TTCAATGCAGGTCC-------------CCCCCCCCTCTCCTGCCCATTTTATTATGGATTTTTCTTGGGGGG---GGGGG-GGGGATCAGCTCCTCTTAAATGCATT--AGCTGGAG--GATGAAGG-------------------------------------------------------------------------------------------------------------------------------------------------------------------------------------------------------------CCCCTAGTAACTGCGAGTGAAGCGGGAAGAGCTCAAA-TTTAAAATCTGGCAG--CTT---TGCTGTCCGAGTTGTAATCTGTAGAAGTG-TTTTCTGCATTGGACCATGTACAAGTCTCTTGGAACAGAGCGT-CATAGAGGGTGAGAATCCCGTCCATGACATGGAC-TACCAA-TGC-TTTGTGATACGCTCTCAAAGAGTCGAGTTGTTTGGGAATGCAGCTCAAAATGGGTGGTAAATTCCATCTAAAGCTAAATACAAGCGAGAGACCGATAGTGAACAAGTACCGTGAGGGAAAGATGAAAAGCACTTTGGAAAGAGAGTTAAACAGTATGTGAAATTGTTGAAAGGGAAACACTTGAAGTCAGTCACATTCTGCAGAACTCAGCCTTG--CT---TTTATGGCTTGGTGCATTT-TCTG-TAGA-ATGGGTCAACATCAATCTTGG-TTGGTGGATAAAGTGGGAAGGGAATGTAGCACC-TCTT--GTAGGTGTG-TTATAGCCCTCCTTC-ATATACATTGACTGGGATTGAGG-ACTGCAGCATGCCCTTGT--------GGCCAGG---ACTTT---AACAT-G--TCCCATGCTTAGGATGTTGGCAAAATGGCTTTAAGTGACCCGTCTTGAAACACGGACCAAGGAGTCTAACATGCCTGCAAGTGTTT-GGGTGGAAAA-CCCTTGCGCATAATGAAAGTG-AAA-GTTGGGAA---CCTCC-----ACAA--GGGGGTGCACTGATGCCCGGCCCAGATGTTTACTGATGGTGCTGTGGTAGAGCATGTATG-TTGGGACCCGAAAGATGGTGAACTATGCCTGAATAGGGTGAAGCCAGAGGAAACTCTGGTGGAAGCTCGTAGCGATTCTGACGTGCAAATCGATCGTCAAATTTGGGTATAGGGGCGAAAGACTAATCGAACCATCTAGTAGCTGGTTCCTGCCGAAGTTTCCCTCAGGATAGCAGAAACTCATATCAGATTTATGTGGTAAAGCGAATGATTAGAGGCCTTGGGGTTGAAACAACCTTAACCTATTCTCAAACTTTAAATATGTAAGAACGGGCTGTCACTTTGTTGGAC-TGCTCGACGATTGAGAGTTTCTAGTGGGCCATTTTTGGTAAGCAGAACTGGCGATGCGGGATGAACCGAACGCAAGGTTAAGGTGCCAGAATGCACGCTCATCAGACACCACAAAAGGTGTTAGTTCATCTAGACAGCAGGACGGTGGCCATGGAAGTCGGAATCCGCTAAGGAGTGTGTAACAACTCACCTGCCGAATGAACTAGCCCTGAAAATGGATGGCGC-TCAAGCGTGCTACCCATACCTTGCCATCCATGTTAATAGTGATGCATGGATGAGTAGGCAGGCGTGGAGGTTTGTGAAGAAGCATCATTGCCGGTGGTATTGGTGAATTTGAAGCTGGTATTTCCAAGGATGGCCAGACTCGCGAGCACGCTCTTCTTGCATTCACTCTTGGTGTCCGTCAGCTCATTGTTGCCGTTAACAAGATGGACACGACTAAGGTTTGTAAACATCT--GAATGAGCACGC-AGAAAT---TGTACTGAC--TATCAA-TTC----------TAGTGGTCTGAAGATCGATTCCATGAAATTGTCAAGGAGACGTCGAATTTTATCAAGAAGGTCGGTTACAACCCGAAGGCTGTTGCTTTCGTCCCTATCTCCGGCTGGCACGGTGACAACATGTTGGAGCAATCCCCCAAGTAGGTGTA-CTTTT--GTCCT---------------TTCTTACATAAT--------TTGCCA-TTGA-CA-TTTAGCAATTTAGCATGACATGGTACAAGGGTTGGACCAAAGAGTCAAAAAGTGGTGTTACGAAGGGCTTTACCCTCCTGGAAGCTATCGACGCCATTGAGCCCCCAGTACGCCCGTCAGATAAGCCGCTTCGACTTCCCCTACAGGATGTGTACAAGATCGGT
	Coltricia_subcinnamomea_Dai_17016    -------------GAA--GTGGGGG-----------------------CTTTACAAC------------ATTGTCCT-----TTATCTTCTGA-TGCTGAC-----AGCTAG-------TTTTGTTGT-----ATGTGCTCGAGG-------------------TATATTTGTGCAATGGA-----------GTGC---------CCTCTCACTTTCAAA-TCTGCTC--ACTT------------CTTAACA-------CCTGTGCAC--C--AT----AAGC-AAGGT-T-CCA------TTCACTTGGGGGTT---AGC-----TTTTTTGTGAT-TAATAGC------AT-GT----GCA-T--T--TTGTACAT-CTT----TCTCTAGTCTTTTAGGCAAG----GGGAAGTGTATATATTATTGTGTGTCC-TACA---TTGATCTAC----------TGAGGGATC-GA-----------CATATCCCAAAGGGGA--AATAGTCAAT------------GGATCTACA----------------TGTG--GTATATG-----------TTATTTTC---ATGCAAGA-------GATGACCT-TTTCA--GTGT-----TTAT-GCGGGCT-TTTGTCTTTGAT-------ATAT--ACAAA---CTCT-TGC--A----TTGTCTTGTAGAATGAAA---T------------------GAAAATG-----TTTATACAACTTTCAACAATGGATCTCTTGGCTCTCGCATCGATGAAGAACGCAGCGAAATGCGATAAGTAATGTGAATTGCAGAATTCAGTGAATCATCGAATCTTTGAACGCACCTTGCACTCCTTGGGTCACCTATGGAGTATGCCTGTTTGAGTGTCATG-TTAATCTCAATT-CCCTC-AGGTTTTTGTAAT---------------GAAAGCCTGCTC-----GGGTG-AATTGGA--ATTGGAGG--TTTTATGCAGGTCC-------------CCCCCCTCTACTATT----------------------------------GGGA-TGGGATCAGCTCCTCTTAAATGCATT-AAGCTGGAG--AATGTAAG--CAAAT--AGGA-----CTCTTT--AGCAT-TGTT-CAT-CT-GT-T-ATGGTGTAATAATTG---------TTCCATC-ATAGCATTTTTGGGTGAATT--AGTGTGTATGA-CTG---------------------------------------GAGTTCTGTT---------------------------------------CCCTAGTAACTGCGAGTGAAGCGGGAAGAGCTCAAA-TTTAAAATCTGGCAG--CTT---TGCTGTCCGAGTTGTAATCTTTAGAAGCG-TTTTCTGCATTGGACCGTGTACAAGTCTCTTGGAATAGAGCGT-CATAGAGGGTGAGAATCCCGTCCATGACATGGAC-TACCAA-TGC-TTTGTGATACGCTCTCAAAGAGTCGAGTTGTTTGGGAATGCAGCTCAAAATGGGTGGTAAATTCCATCTAAAGCTAAATACAAGCGAGAGACCGATAGTGAACAAGTACCGTGAGGGAAAGATGAAAAGCACTTTGGAAAGAGAGTTAAACAGTATGTGAAATTGTTGAAAGGGAAACGCTTGAAGTCAGTCACATTCTGCAGGACTCAGCCATG--GC---TCTTGCCCTTGGTGTATTT-CCTG-CAGG-ATGGGTCAACATCAATTTTGG-CCAGTGGATAAGG-GAGAAGGGAATGTAGCACC--TTT--CGAGGTGTG-TTATAGCCCTTTTTC-ATATACACTGGCTGGGATTGAGG-ACTGCAGCATGCCCTCTG--------GGCCAGG---AC-TT---ATCAT-GT-TCACATGCTTAGGATGTTGACAAAATGGCTTTAAGCGACCCGTCTTGAAACACGGACCAAGGAGTCTAACATGCCTGCGAGTGTTT-GGGTGGAAAA-CCCTTACGCATAATGAAAGTG-AAA-ATTGGGAA---CT---------CAT--TAGAGTGCACCGATGCCCGGCCCTGATGTTTACTGACGGTGCTGCGGTGGAGCATGTATG-TTGGGACCCGAAAGATGGTGAACTATGCCTGAATAGGGTGAAGCCAGAGGAAACTCTGGTGGAGGCTCGTAGCGATTCTGACGTGCAAATCGATCGTCAAATTTGGGTATAGGGGCGAAAGACTAATCGAACCATCTAGTAGCTGGTTCCTGCCGAAGTTTCCCTCAGGATAGCAGAAACTCATATCAGATTTATGTGGTAAAGCGAATGATTAGAGGCCTTGGGGTTGAAACAACCTTAACCTATTCTCAAACTTTAAATATGTAAGAACGAGCCGTCACTTTGTTGGAC-CGCTCGACGATTGAGAGTTTCTAGTGGGCCATTTTTGGTAAGCAGAACTGGCGATGCGGGATGAACCGAACGCAAGGTTAAGGTGCCAGAATGCACGCTCATCAGACACCACAAAAGGTGTTAGTTCATCTAGACAGCAGGACGGTGGCCATGGAAGTTGGAACCCGCTAAGGAGTGTGTAACAACTCACCTGCCGAATGAACTAGCCCTGAAAATGGATGGCGC-TCAAGCGTGCTACCCATACCTTGCCATCCACATTGAA-GTGATGTGTGGATGAGTAGGCAGGCGTGGAGGT----------------------------------------------------------------------------------------------------------------------------------------------------------------------------------------------------------------------------------------------------------------------------------------------------------------------------------------------------------------------------------------------------------------------------------------------------------------------------------------------------------------------------------------------------------------------------------------------------------------
	Coltricia_subcinnamomea_Dai_17022    --------------------------------------------------------------------------------------------------------------------------------------------------------------------------------------------------------------------------------------------------------------------------------------------------------------------------------------------------------------------------------------------------------------------------------------------------------------------------------------------------------------------------------------------------------------------------------------------------------------------------------------------------------------------------------------------------------------------------------------------------------------------------------------------------------------------------------------------------------------------------------------------------------------------------------------------------------------------------------------------------------------------------------------------------------------------------------------------------------------------------------------------------------------------------------------------------------------------------------------------------------------------------------------------------------------------------------------------------------------------------------CCCTAGTAACTGCGAGTGAAGCGGGAAGAGCTCAAA-TTTAAAATCTGGCAG--CTT---TGCTGTCCGAGTTGTAATCTTTAGAAGCG-TTTTCTGCATTGGACCGTGTACAAGTCTCTTGGAATAGAGCGT-CATAGAGGGTGAGAATCCCGTCCATGACATGGAC-TACCAA-TGC-TTTGTGATACGCTCTCAAAGAGTCGAGTTGTTTGGGAATGCAGCTCAAAATGGGTGGTAAATTCCATCTAAAGCTAAATACAAGCGAGAGACCGATAGTGAACAAGTACCGTGAGGGAAAGATGAAAAGCACTTTGGAAAGAGAGTTAAACAGTATGTGAAATTGTTGAAAGGGAAACGCTTGAAGTCAGTCACATTCTGCAGGACTCAGCCATG--GC---GCTTGCCCTTGGTGTATTT-CCTG-CAGG-ATGGGTCAACATCAATTTTGG-CCAGTGGATAAGG-GAGAAGGGAATGTAGCACC--TTT--CGAGGTGTG-TTATAGCCCTTTTTC-ATATACACTGGCTGGGATTGAGG-ACTGCAGCATGCCCTCTG--------GGCCAGG---AC-TT---ATCAT-GT-TCACATGCTTAGGATGTTGACAAAATGGCTTTAAGCGACCCGTCTTGAAACACGGACCAAGGAGTCTAACATGCCTGCGAGTGTTT-GGGTGGAAAA-CCCTTACGCATAATGAAAGTG-AAA-ATTGGGAA---CT---------CAT--TAGAGTGCACCGATGCCCGGCCCTGATGTTTACTGACGGTGCTGCGGTGGAGCATGTATG-TTGGGACCCGAAAGATGGTGAACTATGCCTGAATAGGGTGAAGCCAGAGGAAACTCTGGTGGAGGCTCGTAGCGATTCTGACGTGCAAATCGATCGTCAAATTTGGGTATAGGGGCGAAAGACTAATCGAACCATCTAGTAGCTGGTTCCTGCCGAAGTTTCCCTCAGGATAGCAGAAACTCATATCAGATTTATGTGGTAAAGCGAATGATTAGAGGCCTTGGGGTTGAAACAACCTTAACCTATTCTCAAACTTTAAATATGTAAGAACGAGCCGTCACTTTGTTGGAC-CGCTCGACGATTGAGAGTTTCTAGTGGGCCATTTTTGGTAAGCAGAACTGGCGATGCGGGATGAACCGAACGCAAGGTTAAGGTGCCAGAATGCACGCTCATCAGACACCACAAAAGGTGTTAGTTCATCTAGACAGCAGGACGGTGGCCATGGAAGTTGGAACCCGCTAAGGAGTGTGTAACAACTCACCTGCCGAATGAACTAGCCCTGAAAATGGATGGCGC-TCAAGCGTGCTACCCATACCTTGCCATCCACATTGAA-GTGATGTGTGGATGAGTAGGCAGGCGTGGAGGT----------------------------------------------------------------------------------------------------------------------------------------------------------------------------------------------------------------------------------------------------------------------------------------------------------------------------------------------------------------------------------------------------------------------------------------------------------------------------------------------------------------------------------------------------------------------------------------------------------------
	Coltricia_subglobosa_Dai_25569       -------TTCTTTGAA--GTGCAGG---TT-----------------GTCTTGTATG---TC-----TCACCTTTT------GTAGTCTTTGA-TGCTGGC-----AATAGC-------ATTTGTTGTTGC-AATGTGCTCAAGGCTTTTTCTTAA--------GGGGGGGAGCAATAAT------------GGAC----------ACCTGCTTTTTGAG-ATTGCTC--ATGTT---------CCTTTAACA------CCCTGTGCAC--T--AT----AAGC-AAAGC-T-TTG------TTCCTGCA--AGTC-AAATC-TAT----GTTGTGATTTAGCA------ATCT-AT---TTTG-T--T--GCATATGG----------------------------------------------GCGCCCTCTATCA-TATA---TTGACCAGCTC------AAGGAATTATTGTGTT-AATAAT--AATGTTCCAAAGCAAAAATGGGGAGTAT-GTGTATG--GGGTGTTTGCACATGCA--------ATGGTAT-ATATGTA----------TGCATATAG---TCACAAA--------AAGATGAC-TTTAA--AGGGA-----TAT-ATTGGC--TTTGTCTTC----------ATAT----AAA---CCCT-TGT-----AATTGTCTTGTACAATGAAA--ATGGCTC--AATTGTGAGC--AAAAAA-----TTCATACAACTTTCAACAATGGATCTCTTGGCTCTTGCATCGATGAAGAACGCAGCGAAATGCGATAAGTAATGTGAATTGCAGAATTCAGTGAATCATCGAATCTTTGAACACACCTTGTGCTCCTTGGGTTACCTATGGAGCATGCCTGTTTGAGTGTCATG-TTAATCTCAATT-CCCTC-AGGCATTTTTTGT----ACAAACAAGA-AAAGGCCTGCTC----AGGGTA-AATTGGA--CTTGGAGG-TTTTCATGCAGGTTT-------------CCCCCTT------------------------------------------TGTA-GGGAATCAGCTCCTCTTAAAAATATT--AGCTGGAG-GGATAATGC---AAAA--TGG------CTTCTT--AGCAT-TGTT-CAT-TG-GCTT-ATGGTGTAATAATTG---------TTTCATC-ATGGCCATCAGTGCAAATGGCAAATACAGCCT--------------------CCAAGGAGACCTTTGTAGCA----TTTCTCTGCTTCTAA--TTTGTCAGATT---TATTTGACAACTTCATGCCCCTAGTAACTGCGAGTGAAGCGGGAAGAGCTCAAA-TTTAAAATCTGGCAG--CTT---TGCTGTCCGAGTTGTAATCTGTAGAAGCA-TTTTCTGCATTGGACTGTGTACAAGTCTCTTGGAATAGAGCGT-CATAGAGGGTGAGAATCCCGTCCATGACACAGAC-TACCAA-TGC-TTTGTGATATGCTCTCAAAGAGTCGAGTTGTTTGGGAATGCAGCTCAAAATGGGTGGTAAATTCCATCTAAAGCTAAATATAGGCGAGAGACCGATAGCGAACAAGTACCGTGAGGGAAAGATGAAAAGCACTTTGGAAAGAGAGTTAAACAGTACGTGAAATTGTTGAAAGGGAAACGCTTGATGTCAGTTTCATTCTGCAGAACTCAGCCTTG--CC---TATTAGGCTTGGTGTATTT-TCTG-CAGG-ATGGGTCAACATCAATTTTGG-TCAGTGGATAAAG-GAGGGGGGAATGTGGCACC--TGT--GAAGGTGTG-TTATAGCCCTCTTTC-ATATACATTGACTGGGATTGAGG-ACTGCAGCATGCCCCACTTAT---GGGGCCA-G---AC-TT---TTCAT-G--TCACATGCTTAGGATGTTGACAAAATGGCTTTAAGCGACCCGTCTTGAAACACGGACCAAGGAGTCTAACATGCCTGCAAGTGTTT-GGGTGGAAAA-CCCTTGCGCATAATGAAAGTG-AAA-GTTGGGAA---CTTCC-----GCAA--GGGGGTGCACCGACGCCCGGCCCTGATGTTTACTGACGGTGCTGCGGTAGAGCATGTATG-TTGGGACCCGAAAGATGGTGAACTATGCCTGAATAGGGTGAAGCCAGAGGAAACTCTGGTGGAGGCTCGTAGCGATTCTGACGTGCAAATCGATCGTCAAATTTGGGTATAGGGGCGAAAGACTAATCGAACCATCTAGTAGCTGGTTCCTGCCGAAGTTTCCCTCAGGATAGCAGAAACTCATATCAGATTTATGTGGTAAAGCGAATGATTAGAGGCCTTGGGGTTGAAACAACCTTAACCTATTCTCAAACTTTAAATATGTAAGAACGAGCTGTCACTTTGTTGGAC-TGCTTGACGATTGAGAGTTTCTAGTGGGCCATTTTTGGTAAGCAGAACTGGCGATGCGGGATGAACCGAACGTGAGGTTAAGGTGCCGGAATGTACGCTCATCAGACACCACAAAAGGTGTTAGTTCATCTAGACAGCAGGACGGTGGCCATGGAAGTTGGAACCCGCTAAGGAGTGTGTAACAACTCACCTGCCGAATGAACTAGCCCTGAAAATGGATGGCGC-TCAAGCGTGCTACCCATACCTCACCATCCATGTTGAA-GTGATGCATGGATGAGTAGGCAGGCGTGGAGGTTTGTGAAGAAGC----------------------------------------------------------------------------------------------------------------------------------------------------------------------------------------------------------------------------------------------------------------------------------------------------------------------------------------------------------------------------------------------------------------------------------------------------------------------------------------------------------------------------------------------------------------------------------------------------
	Coltricia_subglobosa_Yuan_6253       -------------------------------------------------------------------------------------------------------------------------------------------------------------------------------------------------------------------------------------------------------------------------------------------------------------------------------------------------------------------------------------------------------------------------------------------------------------------------------------------------------------------------------------------------------------------------------------------------------------------------------------------------------------------------------------------------------------------------------------------------------------------------------------------------------------------------------------------------------------------------------------------------------------------------------------------------------------------------------------------------------------------------------------------------------------------------------------------------------------------------------------------------------------------------------------------------------------------------------------------------------------------------------------------------------------------------------------------------------------------------------CCCCTAGTAACTGCGAGTGAAGCGGGAAGAGCTCAAA-TTTAAAATCTGGCAG--CTT---TGCTGTCCGAGTTGTAATCTGTAGAAGCA-TTTTCTGCATTGGACTGTGTACAAGTCTCTTGGAATAGAGCGT-CATAGAGGGTGAGAATCCCGTCCATGACACAGAC-TACCAA-TGC-TTTGTGATATGCTCTCAAAGAGTCGAGTTGTTTGGGAATGCAGCTCAAAATGGGTGGTAAATTCCATCTAAAGCTAAATATAGGCGAGAGACCGATAGCGAACAAGTACCGTGAGGGAAAGATGAAAAGCACTTTGGAAAGAGAGTTAAACAGTACGTGAAATTGTTGAAAGGGAAACGCTTGATGTCAGTTTCATTCTGCAGAACTCAGCCTTG--CC---TATTAGGCTTGGTGTATTT-TCTG-CAGG-ATGGGTCAACATCAATTTTGG-TCAGTGGATAAAG-GAGGGGGGAATGTGGCACC--TGT--GAAGGTGTG-TTATAGCCCTCTTTC-ATATACATTGACTGGGATTGAGG-ACTGCAGCATGCCCCACTTAT---GGGGCCA-G---AC-TT---TTCAT-G--TCACATGCTTAGGATGTTGACAAAATGGCTTTAAGCGACCCGTCTTGAAACACGGACCAAGGAGTCTAACATGCCTGCAAGTGTTTGGGGTGGAAAA-CCCTTGCGCATAATGAAAGTG-AAA-GTTGGGGAA-CTTCCC-----GCAA--GGGGGTGCACCGACGCCCGGCCCTGATGTTTACTGACGGTGCTGCGGTAGAGCATGTATG-TTGGGACCCGAAAGATGGTGAACTATGCCTGAATAGGGTGAAGCCAGAGGAAACTCTGGTGGAGGCTCGTAGCGATTCTGACGTGCAAATCGATCGTCAAATTTGGGTATAGGGGCGAAAGACTAATCGAACCATCTAGTAGCTGGTTCCTGCCGAAGTTTCCCTCAGGATAGCAGAAACTCATATCAGATTTATGTGGTAAAGCGAATGATTAGAGGCCTTGGGGTTGAAACAACCTTAACCTATTCTCAAACTTTAAATATGTAAGAACGAGCTGTCACTTTGTTGGAC-TGCTTGACGATTGAGAGTTTCTAGTGGGCCATTTTTGGTAAGCAGAACTGGCGATGCGGGATGAACCGAACGTGAGGTTAAGGTGCCGGAATGTACGCTCATCAGACACCACAAAAGGTGTTAGTTCATCTAGACAGCAGGACGGTGGCCATGGAAGTTGGAACCCGCTAAGGAGTGTGTAACAACTCACCTGCCGAATGAACTAGCCCTGAAAATGGATGGCGC-TCAAGCGTGCTACCCATACCTCACCATCCATGTTGAA--------------------------------------------------------------------------------------------------------------------------------------------------------------------------------------------------------------------------------------------------------------------------------------------------------------------------------------------------------------------------------------------------------------------------------------------------------------------------------------------------------------------------------------------------------------------------------------------------------------------------------------------------
	Coltricia_subverrucata_Dai_12919     ATTGAG-TCCTTTGGA--GTGAGGGTTTCT------------------TTTCACAGC-----------AATTTGTCT-----ATAACCTCTGA-TGCTGAC-----AGCAAAAAAGACCTTTTGTTGT-----ATGTGCTCGGGGTA-----------------TATCTAAGGCAAATGAT-----------GTGC-----------TCCTTCTCTC-------------ACTTTGTT-----CCTTTTAACA-------CCTGTGCAC--C--AT----AAGCAAAGGT-T-TCA------TTCACT---GGGTT---GGC-----ATCTTTGTGAT-TGATAAC------AT-GT----ATA-T--T--GTGTACAC-TAG------------AGAGAAGGCGAG---AGAGCAGTGTATA-CTTATTGTGGGTCC-TGCA---ATGATCTGT----------TGAGGGATC-GA-----------CACATCCCAAAACAGG-AAATAGCAAGT------------AGATCTGCA----------------TGTATAATGTATA----------TGTATATTT---TTGCAAAGGAT----CCCATGCC-CTTTA--AGTG------AAT-GTGAGC--TTTGTTTCTAAT-------ATAC--ATAAA---CTCT-TGC---A---ATGTCTTGTAGAATGGTA---TTG----------------AAAAAGT-----TTTATACAACTTTCAACAATGGATCTCTTGGCTCTCGCATCGATGAAGAACGCAGCGAAATGCGATAAGTAATGTGAATTGCAGAATTCAGTGAATCATCGAATCTTTGAACGCACCTTGCACTCCTTGGGCAACCTATGGAGTATGCCTGTTTGAGTGTCATG-TTAATATCAGTT-CCCTC-AGGTTTTTGTAAT---------------GAAGACCTGCTT-----AGGTG-AATTGGA--ATTGGAGG--TTCAATGCAGGTCC-------------CCCCCCTCGACCTTAATTA----------------------------------------------------------------------------------------------------------------------CAT-TG------------------------------------------------------------------------------------------------------------------------------------------------------------------CCCCTAGTAACTGCGAGTGAAGCGGGAAGAGCTCAAA-TTTTAAATCTGGCAGCTCTC---TGCTGTCCGAGTTGTAATCTGTAGAAGCG-TTTTCTGCATTGGACCATGTACAAGTCTCTTGGAACAGAGCGT-CATAGAGGGTGAGAATCCCGTCCATGACATGGAC-TACCAA-TGC-TTTGTGATACGCTCTCAAAGAGTCGAGTTGTTTGGGAATGCAGCTCAAAATGGGTGGTAAATTCCATCTAAAGCTAAATACAAGCGAGAGACCGATAGTGAACAAGTACCGTGAGGGAAAGATGAAAAGCACTTTGGAAAGAGAGTTAAACAGTATGTGAAATTGTTGAAAGGGAAACGCTTGAAGTCAGTCACATCCTGCAGAACTCAGCCTTG--CC---CTCAAGGCTTGGTGCACTT-TCTGTTAGG-ATGGGTCAACATCAATCTTGG-TCAGTGGATAAAG-GAGAAGGGAATGTAGCACC-TTTT--ACGGGTGTGTTTATAGCCCTCCTTC-ATATACATTGGCTGGGATTGAGG-ACTGCAGCATGCCCTTGT--------GGCCTCA---GA-TT------ATGG--TTACATGCTTAGGATGTTGACAAAATGGCTTTAAGCGACCCGTCTTGAAACACGGACCAAGGAGTCTAACATGCCTGCAAGTGTTT-GGGTGGAAAA-CCCTTGCGCGTAATGAAAGTG-AAA-GTTGGGAG---CCTCC-----GCAA--GGGGGTGCACCGATGCCCGGCCCAGATGTTTACTGACGGTGCTGCGGTAGAGCATGTATG-TTGGGACCCGAAAGATGGTGAACTATGCCTGAATAGGGTGAAGCCAGAGGAAACTCTGGTGGAGGCTCGTAGCGATTCTGACGTGCAAATCGATCGTCAAATTTGGGTATAGGGGCGAAAGACTAATCGAACCATCTAGTAGCTGGTTCCTGCCGAAGTTTCCCTCAGGATAGCAGAAACTCATATCAGATTTATGTGGTAAAGCGAATGATTAGAGGCCTTGGGGTTGAAACAACCTTAACCTATTCTCAAACTTTAAATATGTAAGAACGAGCCGTCACTTTGTTGGAC-CGCTCGACGATTGAGAGTTTCTAGTGGGCCATTTTTGGTAAGCAGAACTGGCGATGCGGGATGAACCGAACGCAAGGTTAAGGTGCCAGAATGCACGCTCATCAGACACCACAAAAGGTGTTAGTTCATCTAGACAGCAGGACGGTGGCCATGGAAGTCGGAACCCGCTAAGGAGTGTGTAACAACTCACCTGCCGAATGAACTAGCCCTGAAAATGGATGGCGC-TCAAGCGTGCTACCCATACCTTGCCATCCATGTTGAA-GTGATACGTGGATGAGTAGGCAGGCGTGGAGGTTTGTGAAGAAGCATCATTGCCGGTGGCACTGGTGAATTTGAAGCTGGTATTTCCAAGGACGGCCAGACTCGCGAGCACGCTCTCCTTGCTTTCACTCTTGGTGTCCGTCAACTCATTGTCGCTGTTAACAAGATGGACACTACTAAGGTTTGTAATCATCT--GAATGGGTACGC-AGAGAT---TGTACCGAC--TATCGA-TTC----------TAGTGGTCCGAAGATCGATTCAATGAGATCGTCAGGGAGACGTCCAATTTTATCAAGAAGGTCGGTTACAACCCGAAGGCTGTTGCTTTCGTCCCGATCTCGGGTTGGCACGGCGACAACATGCTGGAGCAATCCCCCAAGTAAGTGTA-TTTTC--GCC-T---------------TTCCTAC-AAAT--------TCGCCA-TTGA-CT-TTC-GCAATTAAGCATGACGTGGTATAAGGGTTGGACCAAAGAGTCAAAAAGTGGTGTTGTGAAAGGCTTCACTCTCCTGGAAGCTATCGACGCCATTGAGCCTCCTGTCCGCCCATCAGATAAGCCTCTCCGTCTTCCCCTACAGGATGTGTACAAGATCGGT
	Coltricia_subverrucata_Dai_15600     TTGAGT-CCTTTTGGA--GTGAGGGTTTT-------------------TTTCACAGC-----------AATTTGTCT-----ATAACCTCTGA-TGCTGAC-----AGCAAAAAGA--CCTTTGTTGT-----ATGTGCTCGGGGTA-----------------TATCTAAGGCAAATGAT-----------GTGC-----------TCCTTCTCTC-------------ACTTTGTT-----CCTTTTAACA-------CCTGTGCAC--C--AT----AAGC-AAGGT-T-TCA------TTCACT---GGGTT---GGC-----ATCTTTGTGAT-TGATAAC------AT-GT----ATA-T--T--GTGTACAC-TTG--TCTCTCTAGTCTTCTAGGCGAG---AGAGCAGTGTATA-CTTATTGTGGGTCC-TGC----ATGATCTGT----------TGAGGGATC-GA-----------CACATCCCAAAACAGG-AAATAGCAAGT------------AGATCTGCA----------------TGTAT-ATGTATA----------TGTATATTT---TTGCAAAGGAT----CCCATGCC-CTTTA--AGTG------AAT-GTGAGC--TTTGTTTCTAAT-------ATAC--ATAAA---CTCT-TGC---A---ATGTCTTGTAGAATGGTA---TTG----------------AAAAAGT-----TTTATACAACTTTCAACAATGGATCTCTTGGCTCTCGCATCGATGAAGAACGCAGCGAAATGCGATAAGTAATGTGAATTGCAGAATTCAGTGAATCATCGAATCTTTGAACGCACCTTGCACTCCTTGGGCAACCTATGGAGTATGCCTGTTTGAGTGTCATG-TTAATATCAGTT-CCCTC-AGGTTTTTGTAAT---------------GAAGACCTGCTT-----AGGTG-AATTGGA--ATTGGAGG--TTCAATGCAGGTCC-------------CCCCCCTCGACCTTAATTA----------------------------------------------------------------------------------------------------------------------CAT-TT------------------------------------------------------------------------------------------------------------------------------------------------------------------CCCCTAGTAACTGCGAGTGAAGCGGGAAGAGCTCAAA-TTTTAAATCTGGCAG--CTC---TGCTGTCCGAGTTGTAATCTGTAGAAGCG-TTTTCTGCATTGGACCATGTACAAGTCTCTTGGAACAGAGCGT-CATAGAGGGTGAGAATCCCGTCCATGACATGGAC-TACCAA-TGC-TTTGTGATACGCTCTCAAAGAGTCGAGTTGTTTGGGAATGCAGCTCAAAATGGGTGGTAAATTCCATCTAAAGCTAAATACAAGCGAGAGACCGATAGTGAACAAGTACCGTGAGGGAAAGATGAAAAGCACTTTGGAAAGAGAGTTAAACAGTATGTGAAATTGTTGAAAGGGAAACGCTTGAAGTCAGTCACATCCTGCAGAACTCAGCCTTG--CC--CCTCAAGGCTTGGTGCACTT-TCTGTTAGG-ATGGGTCAACATCAATCTTGG-TCAGTGGATAAAG-GAGAAGGGAATGTAGCACC--TTT--ACGGGTGTGTTTATAGCCCTCCTTC-ATATACATTGGCTGGGATTGAGG-ACTGCAGCATGCCCTTGT--------GGCCTCA---GA-TT------ATGG--TTACATGCTTAGGATGTTGACAAAATGGCTTTAAGCGACCCGTCTTGAAACACGGACCAAGGAGTCTAACATGCCTGCAAGTGTTT-GGGTGGAAAA-CCCTTGCGCGTAATGAAAGTG-AAA-GTTGGGAG---CCTCC-----GCAA--GGGGGTGCACTGATGCCCGGCCCAGATGTTTACTGACGGTGCTGCGGTAGAGCATGTATG-TTGGGACCCGAAAGATGGTGAACTATGCCTGAATAGGGTGAAGCCAGAGGAAACTCTGGTGGAGGCTCGTAGCGATTCTGACGTGCAAATCGATCGTCAAATTTGGGTATAGGGGCGAAAGACTAATCGAACCATCTAGTAGCTGGTTCCTGCCGAAGTTTCCCTCAGGATAGCAGAAACTCATATCAGATTTATGTGGTAAAGCGAATGATTAGAGGCCTTGGGGTTGAAACAACCTTAACCTATTCTCAAACTTTAAATATGTAAGAACGAGCCGTCACTTTGTTGGAC-CGCTCGACGATTGAGAGTTTCTAGTGGGCCATTTTTGGTAAGCAGAACTGGCGATGCGGGATGAACCGAACGCAAGGTTAAGGTGCCAGAATGCACGCTCATCAGACACCACAAAAGGTGTTAGTTCATCTAGACAGCAGGACGGTGGCCATGGAAGTCGGAACCCGCTAAGGAGTGTGTAACAACTCACCTGCCGAATGAACTAGCCCTGAAAATGGATGGCGC-TCAAGCGTGCTACCCATACCTTGCCATCCATGTTGAA-GTGATACGTGGATGAGTAGGCAGGCGTGGAGGTTTGTGAAGAAGCATCATTGCCGGTGGTACTGGTGAATTTGAAGCTGGTATTTCCAAGGACGGCCAGACTCGCGAGCACGCTCTCCTTGCATTCACTCTTGGCGTCCGTCAACTCATTGTCGCTGTTAACAAGATGGACACTACTAAGGTTTGTAATCATCT--GAATGGGCACGC-AGAGAT---TGTACCGAC--TATCGA-TTC----------TAGTGGTCCGAAGATCGATTCAATGAGATCGTCAGGGAGACGTCCAATTTTATCAAGAAGGTCGGTTACAACCCGAAGGCTGTTGCTTTCGTCCCGATCTCGGGTTGGCACGGCGACAACATGCTGGAGCAATCCCCCAAGTAAGTGTA-TTTTC--GCC-T---------------TTCCTAC-AAAT--------TCGCCA-TTGA-CT-TTC-GCAATTAAGCATGCCGTGGTATAAGGGTTGGACCAAAGAGTCAAAAAGTGGTGTTGTGAAAGGCTTCACTCTCCTGGAAGCTATCGACGCCATTGAGCCTCCTGTCCGCCCATCAGATAAGCCTCTCCGTCTTCCCCTACAGGATGTGTACAAGATCGGT
	Coltricia_tenuihypha_Dai_22684       TTGAGTGCTTTTTGAAGTGTGAGGGGGGGAGGAGGAGAGAGAAGAGGGTCCCACAGTTTT---------------------------------------------------------GTCTTTGTTGC-----ATTTGCTTCAAGGCTTTTCT----------------AGGCAAAGTGGAGTTGTGGGTCCCCCC---------CCCTTGCTTTTCAAGTCTTGCTC--ATATT---------CTTTCAACA-------CCTGTGCAC--T--AT----AAGC-AAAGT---TCA------ACACTGTG--AGCC---AGC-CTT----ATTGTGAT-TGGCA------TAAT-AT----GTA-T--T----------------------------------------------------------------------TAGAT--ATGATCAGC----------TGAGG------------------ACAATTCCAAAGCTGA-GAATAGTGTAG-------------------------------------------ATATTTG----------CATATATGC---TAGCAAA--------AGAATAGC-TCAAA--ATGG-------AT-GTTGAC--TTTGTATTT----------TGAC--ATAAA---CTATATGG--GGGGTTTGTCTTGTAGAATGTGAA-ATTGCTCCTAGTTGTGAGCCAAAAATA-----CAAATACAACTTTCAACAATGGATCTCTTGGCTCTTGCATCGATGAAGAACGCAGCGAAATGCGATAAGTAATGTGAATTGCAGAATTCAGTGAATCATCGAATCTTTGAACACACCTTGTGCTCCTTGGGTTACCTATGGAGCATGCCTGTTTGAGTGTCATG-TTAATATCAATT-CACCT-CAGCCTTTTTGTATA-------------AAGGGCCTGTCC-----AAGTG-GATTGGA--TTTGGAGG-TTCTTATGCAGGTCC-------------TTTT--------------------------------------------------TAGGATCAGCTCCTCCCAAAAACATT--AGCTAGAG--AATGAAGT---GAAA--AGGG-----CTCTTTAGTGCAT-TGTT-CAT-TG-GC-T-ATGGTGTAATAATTG---------TTTCATC-ATGGCATTTGGAGTGA---TC-AGTGTCAATT-------------GGGTAACCAAAAGAGGCCTTTTTAGCA-----TTCTTTGCTTCTAA--TCTGTCATGTT---TATCTGACAAAA--TTGCCCCTAGTAACTGCGAGTGAAGCGGGAAGAGCTCAAA-TTTAGAATCTGGCAG--CTC---TGCTGCCCGAGTTGTAATCTGTAGAAGCA-TTTTCTGCATTGGACTGTGTACAAGTCTCTTGGAATAGAGCCT-CATAGAGGGTGAGAATCCCGTCCATGACACAGAC-TACCAA-TGC-TTTGTGATATGCTCTCAAAGAGTCGAGTTGTTTGGGAATGCAGCTCAAAATGGGTGGTAAATTCCATCTAAAGCTAAATACAAGCAAGAGACCGATAGTGAACAAGTACCGTGAGGGAAAGATGAAAAGCACTTTGGAAAGAGAGTTAAACAGTATGTGAAATTGTTGAAAGGGAAACGCTTGAAGTCAGTCACATCCTGCAGGACTCAGCCTTG--CC---TGCTAGGCCTGGTGTATTT-CCTG-GAGG-ATGGGTCAACATCAATCTTGG-TCAGTGGATAAAG-GATAAGGGAATGTAGCACC--TTT--GCAGGTGTG-TTATAGCCCTCATTC-ATATACATTGGCTAAGATTGAGG-ACTGCAGCATGCCCTTGT--------GGCCAGG---AC-TT---TTCATGG--TCACATGCTTAGGATGTTGACAAAATGGCTTTAAGCGACCCGTCTTGAAACACGGACCAAGGAGTCTAACATGCCTGCAAGTGTTT-GGGTGGAAAA-CCCTTGCGCATAATGAAAGTG-AAA-GTTGGGAA---CCTCT-----GCAA--GGGGGTGCACTGACACCCGGCCCTGATGTTTACTGATGGTGCTGCGGTAGAGCATGTATG-TTGGGACCCGAAAGATGGTGAACTATGCCTGAATAGGGTGAAGCCAGAGGAAACTCTGGTGGAGGCTCGTAGCGATTCTGACGTGCAAATCGATCGTCAAATTTGGGTATAGGGGCGAAAGACTAATCGAACCATCTAGTAGCTGGTTCCTGCCGAAGTTTCCCTCAGGATAGCAGAAACTCATATCAGATTTATGTGGTAAAGCGAATGATTAGAGGCCTTGGGGTTGAAACAACCTTAACCTATTCTCAAACTTTAAATATGTAAGAACGGGCTGTCACTTTGTTGGACTTGCTCGACGATTGAGAGTTTCTAGTGGGCCATTTTTGGTAAGCAGAACTGGCGATGCGGGATGAACCGAACGTGAGGTTAAGGTGCCGGAATGCACGCTCATCAGACACCACAAAAGGTGTTAGTTCATCTAGACAGCAGGACGGTGGCCATGGAAGTCGGAACCCGCTAAGGAGTGTGTAACAACTCACCTGCCGAATGAACTAGCCCTGAAAATGGATGGCGC-TCAAGCGTGCTACCCATACCTCACCATCCATGTTGAA-GTGATGCATGGATGAGTAGGCAGGCGTGGAGGTTTGTGAAGAAGC----------------------------------------------------------------------------------------------------------------------------------------------------------------------------------------------------------------------------------------------------------------------------------------------------------------------------------------------------------------------------------------------------------------------------------------------------------------------------------------------------------------------------------------------------------------------------------------------------
	Coltricia_tenuihypha_Dai_22690       ----------------------------------------------------------------------------------------------------------------------------------------------------------------------------------------------CCCCCC---------CCCTTGCTTTTCAAGTCTTGCTC--ATATT---------CTTTCAACA-------CCTGTGCAC--T--AT----AAGC-AAAGT---TCA------ACACTGTG--AGCC---AGC-CTT----ATTGTGAT-TGGCA------TAAT-AT----GTA-T--T----------------------------------------------------------------------TAGAT--ATGATCAGC----------TGAGG------------------ACAATTCCAAAGCTGA-GAATAGTGTAG-------------------------------------------ATATTTG----------CATATATGC---TAGCAAA--------AGAATAGC-TCAAA--ATGG-------AT-GTTGAC--TTTGTATTT----------TGAC--ATAAA---CTATATGG--GGGGTTTGTCTTGTAGAATGTGAA-ATTGCTCCTAGTTGTGAGCCAAAAATA-----CAAATACAACTTTCAACAATGGATCTCTTGGCTCTTGCATCGATGAAGAACGCAGCGAAATGCGATAAGTAATGTGAATTGCAGAATTCAGTGAATCATCGAATCTTTGAACACACCTTGTGCTCCTTGGGTTACCTATGGAGCATGCCTGTTTGAGTGTCATG-TTAATATCAATT-CACCT-CAGCCTTTTTGTATA-------------AAGGGCCTGTCC-----AAGTG-GATTGGA--TTTGGAGG-TTCTTATGCAGGTCC-------------TTTT--------------------------------------------------TAGGATCAGCTCCTCCCAAAAACATT--AGCTAGAG--AATGAAGT---GAAA--AGGG-----CTCTTTAGTGCAT-TGTT-CAT-TG-GC-T-ATGGTGTAATAATTG---------TTTCATC-ATGGCATTTGGAGTGA---TC-AGTGTCAATT-------------GGGTAACCAAAAGAGGCCTTTTTAGCA-----TTCTTTGCTTCTAA--TCTGTCATGTT---TATCTGACAAAA--TTGCCCCTAGTAACTGCGAGTGAAGCGGGAAGAGCTCAAA-TTTAGAATCTGGCAG--CTC---TGCTGCCCGAGTTGTAATCTGTAGAAGCA-TTTTCTGCATTGGACTGTGTACAAGTCTCTTGGAATAGAGCCT-CATAGAGGGTGAGAATCCCGTCCATGACACAGAC-TACCAA-TGC-TTTGTGATATGCTCTCAAAGAGTCGAGTTGTTTGGGAATGCAGCTCAAAATGGGTGGTAAATTCCATCTAAAGCTAAATACAAGCAAGAGACCGATAGTGAACAAGTACCGTGAGGGAAAGATGAAAAGCACTTTGGAAAGAGAGTTAAACAGTATGTGAAATTGTTGAAAGGGAAACGCTTGAAGTCAGTCACATCCTGCAGGACTCAGCCTTG--CC---TGCTAGGCCTGGTGTATTT-CCTG-GAGG-ATGGGTCAACATCAATCTTGG-TCAGTGGATAAAG-GATAAGGGAATGTAGCACC--TTT--GCAGGTGTG-TTATAGCCCTCATTC-ATATACATTGGCTAAGATTGAGG-ACTGCAGCATGCCCTTGT--------GGCCAGG---AC-TT---TTCAG-G--TCACATGCTTAGGATGTTGACAAAATGGCTTTAAGCGACCCGTCTTGAAACACGGACCAAGGAGTCTAACATGCCTGCAAGTGTTT-GGGTGGAAAA-CCCTTGCGCATAATGAAAGTG-AAA-GTTGGGAA---CCTCT-----GCAA--GGGGGTGCACTGACACCCGGCCCTGATGTTTACTGATGGTGCTGCGGTAGAGCATGTATG-TTGGGACCCGAAAGATGGTGAACTATGCCTGAATAGGGTGAAGCCAGAGGAAACTCTGGTGGAGGCTCGTAGCGATTCTGACGTGCAAATCGATCGTCAAATTTGGGTATAGGGGCGAAAGACTAATCGAACCATCTAGTAGCTGGTTCCTGCCGAAGTTTCCCTCAGGATAGCAGAAACTCATATCAGATTTATGTGGTAAAGCGAATGATTAGAGGCCTTGGGGTTGAAACAACCTTAACCTATTCTCAAACTTTAAATATGTAAGAACGGGCTGTCACTTTGTTGGACTTGCTCGACGATTGAGAGTTTCTAGTGGGCCATTTTTGGTAAGCAGAACTGGCGATGCGGGATGAACCGAACGTGAGGTTAAGGTGCCGGAATGCACGCTCATCAGACACCACAAAAGGTGTTAGTTCATCTAGACAGCAGGACGGTGGCCATGGAAGTCGGAACCCGCTAAGGAGTGTGTAACAACTCACCTGCCGAATGAACTAGCCCTGAAAATGGATGGCGC-TCAAGCGTGCTACCCATACCTCACCATCCATGTTGAA-GTGATGCATGGATGAGTAGGCAGGCGTGGAGGTTTGTGAAGAAGC----------------------------------------------------------------------------------------------------------------------------------------------------------------------------------------------------------------------------------------------------------------------------------------------------------------------------------------------------------------------------------------------------------------------------------------------------------------------------------------------------------------------------------------------------------------------------------------------------
	Coltricia_tibetica_Cui_12208         TTGAGT--TCT-------------------------------------------------------------------------------------------------------------------------------------------------------------------------------------------------------------------TTGCTC--ATGTT---------CCTTCAACA-------CCTGTGCAC--T--AT----AAGC-AAAG--T-TTA------TTCCTGCA--AGTC---AGC-TAT---AATTGTGATTTGGTA-------TGT-AT----TTG-T--T--GTGTGG----------------------------------------------------GCCCTATCA-TATA---TTGACCAGCT-------GGGGGGATATT-GATT------------ATCCCCAAAGCAA-AATGGGAATA--ATGTATG----GGGTTTGCA--C---------A-----TGC-ACATGCA----------TGCATATAG---TCAC-AA--------AAGATGAC-TCTAA--AGGG------AAT-AGTGGC--TTTGTCTTC----------ATAT--ATGAA---CCCT-TGT----AATTTGTCTTGTACAATGAGAA-ATGGCTC--AATTGTGAGC--AGAAAA-----TTTATACAACTTTCAACAATGGATCTCTTGGCTCTCGCATCGATGAAGAACGCAGCGAAATGCGATAAGTAATGTGAATTGCAGAATTCAGTGAATCATCGAATCTTTGAACACACCTTGTGCTCCTTGGGTTACCTATGGAGCATGCCTGTTTGAGTGTCATG-TTAATCTCAATT-CCCTT-GGGCA-------------------------------------------------------------------------------------------------------------------------------------------------------------------------------------------------------------------------------------------------------------------------------------------------------------------------------------------------------------------------------------------------------------CCCCTAGTAACTGCGAGTGAAGCGGGAAGAGCTCAAA-TTTAAAATCTGGCAG--CTC---TGCTGTCCGAGTTGTAATCTGTAGAAGCA-TTTTCTGCATTGGACTGTGTACAAGTCTCTTGGAATAGAGCGT-CATAGAGGGTGAGAATCCCGTCCATGACACAGAC-TACCAA-TGC-TTTGTGATATGCTCTCAAAGAGTCGAGTTGTTTGGGAATGCAGCTCAAAATGGGTGGTAAATTCCATCTAAAGCTAAATACAGGCGAGAGACCGATAGCGAACAAGTACCGTGAGGGAAAGATGAAAAGCACTTTGGAAAGAGAGTTAAACAGTACGTGAAATTGTTGAAAGGGAAACGCTTGAAGTCAGTCGCATTCTGTAGGACTCAGCCTTG--CC---TATTAGGCCTGGTGTATTT-CCTG-CAGG-ATGGGTCAACATCAATTTTGG-TCAGTGGATAAAG-GAGGAGGGAATGTGGCACC--TGT--GAAGGTGTG-TTATAGCCCTCTTTC-ATATACATTGACTGGGATTGAGG-ACTGCAGCATGCCCCTTG-------TGGCCA-G---GC------TTCAT-G--TCACATGCTTAGGATGTTGACAAAATGGCTTTAAGCGACCCGTCTTGAAACACGGACCAAGGAGTCTAACATGCCTGCAAGTGTTT-GGGTGGAAAA-CCCTTGCGCATAATGAAAGTG-AAA-GTTGGGAA---CCTCC-----GCAA--GGGGGTGCACTGACACCCGGCCCTGATGTTTACTGACGGTGCTGCGGTAGAGCATGTATG-TTGGGACCCGAAAGATGGTGAACTATGCCTGAATAGGGTGAAGCCAGAGGAAACTCTGGTGGAGGCTCGTAGCGATTCTGACGTGCAAATCGATCGTCAAATTTGGGTATAGGGGCGAAAGACTAATCGAACCATCTAGTAGCTGGTTCCTGCCGAAGTTTCCCTCAGGATAGCAGAAACTCATATCAGATTTATGTGGTAAAGCGAATGATTAGAGGCCTTGGGGTTGAAACAACCTTAACCTATTCTCAAACTTTAAATATGTAAGAACGAGCTGTCACTTTGTTGGAC-TGCTCGACGATTGAGAGTTTCTAGTGGGCCATTTTTGGTAAGCAGAACTGGCGATGCGGGATGAACCGAACGTGAGGTTAAGGTGCCGGAATGTACGCTCATCAGACACCACAAAAGGTGTTAGTTCATCTAGACAGCAGGACGGTGGCCATGGAAGTCGGAACCCGCTAAGGAGTGTGTAACAACTCACCTGCCGAATGAACTAGCCCTGAAAATGGATGGCGC-TCAAGCGTGCTACCCATACCTCACCATCCATGTTGAA-GTGATGCATGGATGAGTAGGCAGGCGTGGAGGTTTGTGAAGAAGC----------------------------------------------------------------------------------------------------------------------------------------------------------------------------------------------------------------------------------------------------------------------------------------------------------------------------------------------------------------------------------------------------------------------------------------------------------------------------------------------------------------------------------------------------------------------------------------------------
	Coltricia_velutina_Dai_16980         -------------------------------------------------------------------------------------------------------------------------------------------------------------------------------------------------------------------------------------------------------------------------------------------------------------------------------------------------------------------------------------------------------------------------------------------------------------------------------------------------------------------------------------------------------------------------------------------------------------------------------------------------------------------------------------------------------------------------------------------------------------------------------------------------------------------------------------------------------------------------------------------------------------------------------------------------------------------------------------------------------------------------------------------------------------------------------------------------------------------------------------------------------------------------------------------------------------------------------------------------------------------------------------------------------------------------------------------------------------------------------CCCCTAGTAACTGCGAGTGAAGCGGGAAAAGCTCAAA-TTTAAAATCTGGCGG--CTT---TGCTGTCCGAGTTGTAATCTGTAGAAGCA-TTTTCTGCATTGGACCATGTGCAAGTCTCTTGGAATAGAGCGT-CATAGAGGGTGAGAATCCCGTCCATAGCATGGAC-TCCCAA-TGC-TTTGTGATATGCTCTCAAAGAGTCGAGTTGTTTGGGAATGCAGCTCAAAATGGGTGGTAAATTCCATCTAAAGCTAAATATAGGCGAGAGACCGATAGCGAACAAGTACCGTGAGGGAAAGATGAAAAGCACTTTGAAAAGAGAGTTAAACAGTACGTGAAATTGTTGAAAGGGAAACACTTGAAGTCAGTCATGTCCTGTGGGACTCAGCTTTG--CC----TTATGGCTTAGTGTTTTT-CCTG-CAGG-ATGGGTCAACATCAATCTTGA-CTGATGGACAAAG-GAGGGGGGAATGTAGCACC--TTT----GGGTGTG-TTATAGCTCCCTTTT-GTATACATTGGTTGGGATTGAGG-ACTGCAGCATGCCCTTGT--------GGCCAGG---AC-TT---ATCAT-G--TCACATGCTTAGGATGTTGACAAAATGGCTTTAAGTGACCCGTCTTGAAACACGGACCAAGGAGTCTAACATGCCTGCGAGTGTTT-GGGTGGAAAA-CCCTTATGCATAATGAAAGTG-AAA-GTTGGGAA---CCTCC-----GCAA--GGGGGTGCACTGACACCCGGCCCTGATGTTTACTGACGGTGCTGCGGTAGAGCATGTATG-TTGGGACCCGAAAGATGGTGAACTATACCTGAATAGGGTGAAGCCAGAGGAAACTCTGGTGGAGGCTCGTAGCGATTCTGACGTGCAAATCGATCGTCAAATTTGGGTATAGGGGCGAAAGACTAATCGAACCATCTAGTAGCTGGTTCCTGCCGAAGTTTCCCTCAGGATAGCAGAAACTCATATCAGATTTATGTGGTAAAGCGAATGATTAGAGGCCTTGGGGTTGAAACAACCTTAACCTATTCTCAAACTTTAAATATGTAAGAACGAGCTGTCACTTTGTTGGAC-TGTTCGACGATTGAGAGTTTCTAGTGGGCCATTTTTGGTAAGCAGAACTGGCGATGCGGGATGAACCGAACGTGAGGTTAAGGTGCCGGAATGCACGCTCATCAGACACCACAAAAGGTGTTAGTTCATCTAGACAGCAGGACGGTGGCCATGGAAGTCGGAATCCGCTAAGGAGTGTGTAACAACTCACCTGCCGAATGAACTAGCCCTGAAAATGGATGGCGC-TCAAGCGTGCTACCCATACCTCACCATCTGCGTTGAA-GTGATGCGTGGATGAGTAGGCAGGCGTGGAGGT----------------------------------------------------------------------------------------------------------------------------------------------------------------------------------------------------------------------------------------------------------------------------------------------------------------------------------------------------------------------------------------------------------------------------------------------------------------------------------------------------------------------------------------------------------------------------------------------------------------
	Coltricia_verrucata_Dai_15120        -------TCCTTTGGA--GTGAGGG--------------------------------------------TTGCTGTG-----AAAACCTCTGA-TGCTGAC-----AGCAAAAAAG-ACCTTTGTTGT-----ATGTGCTCGGGGTTA----------------TATCTAAGGC-GATGAT-----------GTGC-----------CCTCACTTTCAAA-TCTGCTC--ACTTTGTT-----CCTTTTAACA-------CCTGTGCAC--C--AT----AAGC-AAGGT-T-CCA------TTCACT---GGGTT--GGGC-----ATCTTTGTGAT-TGATAAC------AT-GC----ACA-CAA-------------------TCTCTAGTCTTCTAGGCGAG---AGAGCAGTGTATA-CTTATTGTGGGTCC-TGCAA--ATGATCTGT----------TGAGGGATC-GA-----------CACATCCCAAAACAGG-AAATGGCAAGT------------AGATCTACA----------------TGTAC-ATGTATA------------TGTATAT---TTGCAAGGATTC---TCCATGCC-CTTTA--AGTG------AAC-GTGAGC--TTTGTTTCTAAT-------ATAC--ATAAA---CTCT-TGC---A---ATGTCTTGTAGAATGGTA---TT-----------------GAAAAAG-----TTTATACAACTTTCAACAATGGATCTCTTGGCTCTCGCATCGATGAAGAACGCAGCGAAATGCGATAAGTAATGTGAATTGCAGAATTCAGTGAATCATCGAATCTTTGAACGCACCTTGCACTCCTTGGGCAACCTATGGAGTATGCCTGTTTGAGTGTCATG-TTAATATCAGTT-CCCTC-AGGTTTTTGTAAT---------------GAAGACCTGCTT-----AGGTG-AATTGGA--ATTGGAGG--TTCAATGCAGGTCC-------------CCCCTACATT--------------------------------------------AGGGATCAGCTCCTCTTAAATGCATT--AGCTGGAG--GATGAAAG--CAAAA--GTTG-----CTCTTT--AGCAC-TGTT-CAT-CT-GC-T-ATGGTGTAATAA------------------------------------------------------------------------------------------------------------------------------------------------CCCCTAGTAACTGCGAGTGAAGCGGGAAGAGCTCAAA-TTTAAAATCTGGCAG--CTC---TGCTGTCCGAGTTGTAATCTGTAGAAGCG-TTTTCTGCATTGGACCATGTACAAGTCTCTTGGAACAGAGCGT-CATAGAGGGTGAGAATCCCGTCCATGACATGGAC-TACCAA-TGC-TTTGTGATACGCTCTCAAAGAGTCGAGTTGTTTGGGAATGCAGCTCAAAATGGGTGGTAAATTCCATCTAAAGCTAAATACAAGCGAGAGACCGATAGTGAACAAGTACCGTGAGGGAAAGATGAAAAGCACTTTGGAAAGAGAGTTAAACAGTATGTGAAATTGTTGAAAGGGAAACGCTTGAAGTCAGTCACATTCTGCAGAACTCAGCCTTG--CC----TCTTGGCTTGGTGCACTT-TCTG-TAGG-ATGGGTCAACATCAATCTTGG-TCAGTGGATAAAG-GAGGAGGGAATGTAGCACC--TTT--ACGGGTGTG-TTATAGCCCTACTTC-ATATACATTGGCTGGGATTGAGG-ACTGCAGCATGCCCTTGT--------GGCCTCA---G-------ACTAT-G--TCACATGCTTAGGATGTTGACAAAATGGCTTTAAGCGACCCGTCTTGAAACACGGACCAAGGAGTCTAACATGCCTGCAAGTGTTT-GGGTGGAAAA-CCCTTGCGCATAATGAAAGTG-AAA-GTTGGGAA---CCTCT-----GCAA--GGGGGTGCACCAATGCCCGGCCCAGATGTTTACTGACGGTGCTGCGGTAGAGCATGTATG-TTGGGACCCGAAAGATGGTGAACTATGCCTGAATAGGGTGAAGCCAGAGGAAACTCTGGTGGAGGCTCGTAGCGATTCTGACGTGCAAATCGATCGTCAAATTTGGGTATAGGGGCGAAAGACTAATCGAACCATCTAGTAGCTGGTTCCTGCCGAAGTTTCCCTCAGGATAGCAGAAACTCATATCAGATTTATGTGGTAAAGCGAATGATTAGAGGCCTTGGGGTTGAAACAACCTTAACCTATTCTCAAACTTTAAATATGTAAGAACGAGCCGTCACTTTGTTGGAC-CGCTCGACGATTGAGAGTTTCTAGTGGGCCATTTTTGGTAAGCAGAACTGGCGATGCGGGATGAACCGAACGCAAGGTTAAGGTGCCAGAATGCACGCTCATCAGACACCACAAAAGGTGTTAGTTCATCTAGACAGCAGGACGGTGGCCATGGAAGTCGGAACCCGCTAAGGAGTGTGTAACAACTCACCTGCCGAATGAACTAGCCCTGAAAATGGATGGCGC-TCAAGCGTGCTACCCATACCTTGCCATCCATGTTGAA-GTGATGCATGGATGAGTAGGCAGGCGTGGAGGTTTGTGAAGAAGCATCATTGCTGGTGGTACTGGTGAATTCGAAGCTGGTATTTCCAAGGACGGCCAGACTCGCGAGCACGCTCTCCTTGCATTCACTCTTGGTGTCCGTCAACTCATTGTCGCTGTTAACAAGATGGACACTACTAAGGTCTGTAATCATCT--GAATGGGCACGC-AGAGAT---TGTACCGAC--TATCGA-TTG----------TAGTGGTCCGAAGATCGATTCAATGAGATCGTCAAGGAGACGTCCAATTTTATCAAGAAGGTCGGTTACAACCCGAAGGCTGTTGCTTTCGTCCCGATCTCGGGTTGGCACGGCGACAACATGCTGGAGCAATCCGCCAAGTAAGTGTA-TTTTC--GCC-T---------------CTCCTACAAAAT--------TCGCCA-TTGA-CT-TTC-GCAATTAAGCATGACGTGGTATAAGGGTTGGACCAAAGAGTCAAAAAGTGGTGTCGTGAAAGGCCACACTCTCCTGGAAGCTATCGACGCCATTGAGCCTCCTGTCCGCCCGTCAGATAAGCCTCTCCGTCTCCCCCTACAGGATGTGTACAAGATTGGT
	Coltricia_verrucata_Dai_15125        -------TCCTTTGGA--GTGAGGG--------------------------------------------TTGCTGTG-----AAAACCTCTGA-TGCTGAC-----AGCAAAAAAG-ACCTTTGTTGT-----ATGTGCTCGGGGTTA----------------TATCTAAGGC-GATGAT-----------GTGC-----------CCTCACTTTCAAA-TCTGCTC--ACTTTGTT-----CCTTTTAACA-------CCTGTGCAC--C--AT----AAGC-AAGGT-T-CCA------TTCACT---GGGTT--GGGC-----ATCTTTGTGAT-TGATAAC------AT-GC----ACA-CAA-------------------TCTCTAGTCTTCTAGGCGAG---AGAGCAGTGTATA-CTTATTGTGGGTCC-TGCAA--ATGATCTGT----------TGAGGGATC-GA-----------CACATCCCAAAACAGG-AAATGGCAAGT------------AGATCTACA----------------TGTAC-ATGTATA------------TGTATAT---TTGCAAGGATTC---TCCATGCC-CTTTA--AGTG------AAC-GTGAGC--TTTGTTTCTAAT-------ATAC--ATAAA---CTCT-TGC---A---ATGTCTTGTAGAATGGTA---TT-----------------GAAAAAG-----TTTATACAACTTTCAACAATGGATCTCTTGGCTCTCGCATCGATGAAGAACGCAGCGAAATGCGATAAGTAATGTGAATTGCAGAATTCAGTGAATCATCGAATCTTTGAACGCACCTTGCACTCCTTGGGCAACCTATGGAGTATGCCTGTTTGAGTGTCATG-TTAATATCAGTT-CCCTC-AGGTTTTTGTAAT---------------GAAGACCTGCTT-----AGGTG-AATTGGA--ATTGGAGG--TTCAATGCAGGTCC-------------CCCCTACATT--------------------------------------------AGGGATCAGCTCCTCTTAAATGCATT--AGCTGGAG--GATGAAAG--CAAAA--GTTG-----CTCTTT--AGCAC-TGTT-CAT-CT-GC-T-ATGGTGTAATAA------------------------------------------------------------------------------------------------------------------------------------------------CCCCTAGTAACTGCGAGTGAAGCGGGAAGAGCTCAAA-TTTAAAATCTGGCAG--CTC---TGCTGTCCGAGTTGTAATCTGTAGAAGCG-TTTTCTGCATTGGACCATGTACAAGTCTCTTGGAACAGAGCGT-CATAGAGGGTGAGAATCCCGTCCATGACATGGAC-TACCAA-TGC-TTTGTGATACGCTCTCAAAGAGTCGAGTTGTTTGGGAATGCAGCTCAAAATGGGTGGTAAATTCCATCTAAAGCTAAATACAAGCGAGAGACCGATAGTGAACAAGTACCGTGAGGGAAAGATGAAAAGCACTTTGGAAAGAGAGTTAAACAGTATGTGAAATTGTTGAAAGGGAAACGCTTGAAGTCAGTCACATTCTGCAGAACTCAGCCTTG--CC----TCTTGGCTTGGTGCACTT-TCTG-TAGG-ATGGGTCAACATCAATCTTGG-TCAGTGGATAAAG-GAGGAGGGAATGTAGCACC--TTT--ACGGGTGTG-TTATAGCCCTACTTC-ATATACATTGGCTGGGATTGAGG-ACTGCAGCATGCCCTTGT--------GGCCTCA---G-------ACTAT-G--TCACATGCTTAGGATGTTGACAAAATGGCTTTAAGCGACCCGTCTTGAAACACGGACCAAGGAGTCTAACATGCCTGCAAGTGTTT-GGGTGGAAAA-CCCTTGCGCATAATGAAAGTG-AAA-GTTGGGAA---CCTCT-----GCAA--GGGGGTGCACCAATGCCCGGCCCAGATGTTTACTGACGGTGCTGCGGTAGAGCATGTATG-TTGGGACCCGAAAGATGGTGAACTATGCCTGAATAGGGTGAAGCCAGAGGAAACTCTGGTGGAGGCTCGTAGCGATTCTGACGTGCAAATCGATCGTCAAATTTGGGTATAGGGGCGAAAGACTAATCGAACCATCTAGTAGCTGGTTCCTGCCGAAGTTTCCCTCAGGATAGCAGAAACTCATATCAGATTTATGTGGTAAAGCGAATGATTAGAGGCCTTGGGGTTGAAACAACCTTAACCTATTCTCAAACTTTAAATATGTAAGAACGAGCCGTCACTTTGTTGGAC-CGCTCGACGATTGAGAGTTTCTAGTGGGCCATTTTTGGTAAGCAGAACTGGCGATGCGGGATGAACCGAACGCAAGGTTAAGGTGCCAGAATGCACGCTCATCAGACACCACAAAAGGTGTTAGTTCATCTAGACAGCAGGACGGTGGCCATGGAAGTCGGAACCCGCTAAGGAGTGTGTAACAACTCACCTGCCGAATGAACTAGCCCTGAAAATGGATGGCGC-TCAAGCGTGCTACCCATACCTTGCCATCCATGTTGAA-GTGATGCATGGATGAGTAGGCAGGCGTGGAGGTTTGTGAAGAAGCATCATTGCTGGTGGTACTGGTGAATTCGAAGCTGGTATTTCCAAGGACGGCCAGACTCGCGAGCACGCTCTCCTTGCATTCACTCTTGGTGTCCGTCAACTCATTGTCGCTGTTAACAAGATGGACACTACTAAGGTCTGTAATCATCT--GAATGGGCACGC-AGAGAT---TGTACCGAC--TATCGA-TTG----------TAGTGGTCCGAAGATCGATTCAATGAGATCGTCAAGGAGACGTCCAATTTTATCAAGAAGGTCGGTTACAACCCGAAGGCTGTTGCTTTCGTCCCGATCTCGGGTTGGCACGGCGACAACATGCTGGAGCAATCCGCCAAGTAAGTGTA-TTTTC--GCC-T---------------CTCCTACAAAAT--------TCGCCA-TTGA-CT-TTC-GCAATTAAGCATGACGTGGTATAAGGGTTGGACCAAAGAGTCAAAAAGTGGTGTCGTGAAAGGCCACACTCTCCTGGAAGCTATCGACGCCATTGAGCCTCCTGTCCGCCCGTCAGATAAGCCTCTCCGTCTCCCCCTACAGGATGTGTACAAGATCGGT
	Coltricia_weii_Cui_12624             TAGAG--TTCTTTGAA--GGCGGGA-----------------------GTTCACAAT------------ATTGTCTC-----TTTGTCTCTGA-TGCTGGC-----AGCAAATAAA-TCTTTGGTTGC-----ATGTGCTCGAGGTG-----------------CATTTGGGACAAATAGA-----------GTGC-----------TTCCAAGTTCAAG-TCTGCTC--ATTTTGCT--TGT--TTTTAACA-------CCTGTGCAC--C--AT----AAGCAAAAGT-A-CTA------TTCACTTTGGGGTT---GGC------TTTTTGCGAG-TGATAGCAT--ATAT-GT----GCA-T--TG-TTGTACAC-TTT----TCTCTAGTCTTACAGGCAGA----GGAGTGTATATA-GTAGTTGTGTGTCCATGCA---ATGATCTGC----------TGAGGGATC-GA-----------CACATCCCAAAGCAGG-TAGTAGCAT--------------TGATTCACA--------------------TAGTGTATAATG-------TTTATATCC---ATGCAAA--------GATGCGCT-CTTGA--GTG-------TAT-GGGGAC--TTTGTTTTTGAT-------ATAT--ACAAA---CTCT-TGT-----ATCTGTCTTGTAGAATGAAA---TGG----------------GAAAAGT-----TTATTACAACTTTCAACAATGGATCTCTTGGCTCTCGCATCGATGAAGAACGCAGCGAAATGCGATAAGTAATGTGAATTGCAGAATTCAGTGAATCATCGAATCTTTGAACGCACCTTGCACTCCTTGGGTCACCTATGGAGTATGCCTGTTTGAGTGTCATA-TTGATATCAATTCCCCTC-AGGTCTTTGTAAT---------------GAAGGACTGTT------AGGTG-AATTGGA--TTTGGAGG-TTTTAGTGCAGGTC--------------CCCCCCTCTGCCATTC---------TATGAATT--------A-----------------------------------------------------------------------------------------------------------------------------------------------------------------------------------------------------------------------------------------------------------------------CCCCTAGTAACTGCGAGTGAAGCGGGAAGAGCTCAAA-TTTGAAATCTGGCAG--CTC---TGCTGTCCGAGTTGTAATCTGTAGAAGTG-TTTTCTGCATTGAACCGTGTATAAGTCTCTTGGAACAGAGCGT-CATAGAGGGTGAGAATCCCGTCCATGACACGGAC-TACCAA-TGC-TTTGTGATACACTCTCAAAGAGTCGAGTTGTTTGGGAATGCAGCTCAAAATGGGTGGTAGACTCCATCTAAGGCTAAATACAAGCGAGAGACCGATAGTGAACAAGTACCGTGAGGGAAAGATGAAAAGCACTTTGGAAAGAGAGTTAAACAGTATGTGAAATTGTTGAAAGGGAAACACTTGAAGTCAGTCACATCCTGTAGGACTCAGCCTTG--CC--CTTAGGGACTTGGTGTATTT-CTTG-CAGG-ATGGGTCAACATCAATTTTGG-TCATTGGATAAGG-GAGAAGGGAATGTAGCACC--TTT--GCGGGTGTG-TTATAGCCCTCCTTC-ATATACATTGGCTGGGATTGAGG-ACTGCAGCATGCCCCTCT------GGGGCCAGGC-AAC-AT---ATCAT-GT-TCACATGCTTAGGATGTTGACAAAATGGCTTTAAGTGACCCGTCTTGAAACACGGACCAAGGAGTCTAACATGCCTGCGAGTATTT-GGGTGGAAAA-CCCTTATGCATAATGAAAGTG-AAA-ATTGGGAG---CCCTTT----ATAAT-GGGGGTGCACTGATGCCCGGCCCAGATGTTTACTGACGGTGCTGCGGTAGAGCATGTATG-TTGGGACCCGAAAGATGGTGAACTATGCCTGAATAGGGTGAAGCCAGAGGAAACTCTGGTGGAAGCTCGTAGCGATTCTGACGTGCAAATCGATCGTCAAATTTGGGTATAGGGGCGAAAGACTAATCGAACCATCTAGTAGCTGGTTCCTGCCGAAGTTTCCCTCAGGATAGCAGAAACTCATATCAGATTTATGTGGTAAAGCGAATGATTAGAGGCCTTGGGGTTGAAACAACCTTAACCTATTCTCAAACTTTAAATATGTAAGAACGAGCCGTCACTTTGTTGGAC-CGCTCGATGATTGAGAGTTTCTAGTGGGCCATTTTTGGTAAGCAGAACTGGCGATGCGGGATGAACCGAACGCAAGGTTAAGGTGCCAGAATGCACGCTCATCAGACACCACAAAAGGTGTTAGTTCATCTAGACAGCAGGACGGTGGCCATGGAAGTTGGAACCCGCTAAGGAGTGTGTAACAACTCACCTGCCGAATGAACTAGCCCTGAAAATGGATGGCGC-TCAAGCGTGCTACCCATACCTTGCCATCCACATTGAA----------------------------------------------ATCATTGCTGGTGGTACTGGTGAATTCGAAGCTGGTATTTCTAAGGACGGTCAGACCCGCGAGCACGCTCTTCTTGCTTTCACTCTTGGTGTCCGTCAACTCATTGTGGCTGTTAACAAGATGGACACAACTAAGGTTTGTAACCATCT--GAATGAGCACAC-AATGAT---TGTACCAAC-ATATCGA-TTC----------TAGTGGTCTGAAGATCGGTTCAATGAAATTATCAAGGAGACGTCGAATTTCATCAAGAAGGTCGGTTACAACCCAAAAGCTGTTGCATTCGTCCCGATCTCCGGTTGGCACGGTGACAACATGCTGGAGCAATCCGCCAAGTAAGTGTA-TTTCA--GTCTT---------------TTTCTGCTAAAC--------CTGCCA-TTTA-CA-TTT-GCAATTAAGCATGCCGTGGTACAAGGGTTGGACCAAGGAGACGAAAAGTGGTGTTTCGAAGGGCTTCACTCTCCTGGAAGCTATCGATTCCATTGAACCTCCCACCCGCCCGTCCGATAAGCCACTCCGTCTTCCGCTCCAGGATGTGTATAAGATCGGT
	Coltricia_weii_Dai_13422             TAGAG--TTCTTTGAA--GGCGGGA-----------------------GTTCACAAT------------ATTGTCTC-----TTTGTCTCTGA-TGCTGGC-----AGCAAATAAA-TCTTTGGTTGC-----ATGTGCTCGAGGTG-----------------CATTTGGGAC-AATGGA-----------GTGC-----------TTCCAAGTTCAAG-TCTGCTC--ATTTTGCT--TGT--TTTTAACA-------CCTGTGCAC--C--AT----AAGCAAAAGT-A-CTA------TTCACTTTGGGGTT---GGC------TTTTTGCGAG-TGATAGCAT--ATAT-GT----GCA-T--TG-TTGTACAC-TTT----TCTCTAGTCTTACAGGCAGA----GGAGTGTATATA-GTAGTTGTGTGTCCATGCA---ATGATCTGC----------TGAGGGATC-GA-----------CACATCCCAAAGCAGG-TAGTAGCAT--------------TGATTCACA--------------------TAGTGTATAATG-------TTTATATCC---ATGCAAA--------GATGCGCT-CTTGA--GTG-------TAT-GGGGAC--TTTGTTTTTGAT-------ATAT--ACAAA---CTCT-TGT-----ATCTGTCTTGTAGAATGAAA---TGG----------------GAAAAGT-----TTATTACAACTTTCAACAATGGATCTCTTGGCTCTCGCATCGATGAAGAACGCAGCGAAATGCGATAAGTAATGTGAATTGCAGAATTCAGTGAATCATCGAATCTTTGAACGCACCTTGCACTCCTTGGGTCACCTATGGAGTATGCCTGTTTGAGTGTCATA-TTGATATCAATTCCCCTC-AGGTCTTTGTAAT---------------GAAGGACTGTT------AGGTG-AATTGGA--TTTGGAAG-GTTTAGTGCAAGGTC-------------CCCCCCTCTGCCATTC---------TATGA---------------------------------------------------------------------------------------------------------------------T-------------------------------------------------------------------------------------------------------------------------------------------------------------CCCCTAGTAACTGCGAGTGAAGCGGGAAGAGCTCAAA-TTTGAAATCTGGCAG--CTC---TGCTGTCCGAGTTGTAATCTGTAGAAGTG-TTTTCTGCATTGAACCGTGTATAAGTCTCTTGGAACAGAGCGT-CATAGAGGGTGAGAATCCCGTCCATGACACGGAC-TACCAA-TGC-TTTGTGATACACTCTCAAAGAGTCGAGTTGTTTGGGAATGCAGCTCAAAATGGGTGGTAGACTCCATCTAAGGCTAAATACAAGCGAGAGACCGATAGTGAACAAGTACCGTGAGGGAAAGATGAAAAGCACTTTGGAAAGAGAGTTAAACAGTATGTGAAATTGTTGAAAGGGAAACACTTGAAGTCAGTCACATCCTGTAGGACTCAGCCTTG-CCC--CTTAGGGACTTGGTGTATTT-CTTG-CAGG-ATGGGTCAACATCAATTTTGG-TCATTGGATAAGG-GAGAAGGGAATGTAGCACC--TTT--GCGGGTGTG-TTATAGCCCTCCTTC-ATATACATTGGCTGGGATTGAGG-ACTGCAGCATGCCCCTCT------GGGGCCAGGC-AAC-AT---ATCAT-GT-TCACATGCTTAGGATGTTGACAAAATGGCTTTAAGTGACCCGTCTTGAAACACGGACCAAGGAGTCTAACATGCCTGCGAGTATTT-GGGTGGAAAA-CCCTTATGCATAATGAAAGTG-AAA-ATTGGGAG---CCCTTT----ATAAT-GGGGGTGCACTGATGCCCGGCCCAGATGTTTACTGACGGTGCTGCGGTAGAGCATGTATG-TTGGGACCCGAAAGATGGTGAACTATGCCTGAATAGGGTGAAGCCAGAGGAAACTCTGGTGGAAGCTCGTAGCGATTCTGACGTGCAAATCGATCGTCAAATTTGGGTATAGGGGCGAAAGACTAATCGAACCATCTAGTAGCTGGTTCCTGCCGAAGTTTCCCTCAGGATAGCAGAAACTCATATCAGATTTATGTGGTAAAGCGAATGATTAGAGGCCTTGGGGTTGAAACAACCTTAACCTATTCTCAAACTTTAAATATGTAAGAACGAGCCGTCACTTTGTTGGAC-CGCTCGATGATTGAGAGTTTCTAGTGGGCCATTTTTGGTAAGCAGAACTGGCGATGCGGGATGAACCGAACGCAAGGTTAAGGTGCCAGAATGCACGCTCATCAGACACCACAAAAGGTGTTAGTTCATCTAGACAGCAGGACGGTGGCCATGGAAGTTGGAACCCGCTAAGGAGTGTGTAACAACTCACCTGCCGAATGAACTAGCCCTGAAAATGGATGGCGC-TCAAGCGTGCTACCCATACCTTGCCATCCACATTGAA-----------------------------------------------------------------------------------------AGGACGGTCAGACCCGAGAGCACGCTCTTCTTGCTTTCACTCTTGGTGTCCGTCAACACATTGTGGCTGTTAACAAGATGGACACAACTAAGGTTTGTAACCATCT--GAATGAGCACAC-AATGAT---TATACCAAC-ATATCGA-TTC----------TAGTGGTCTGAAGATCGGTTCAATGAAATTATCAAGGAGACGTCGAATTTCATCAAGAAGGTCGGTTACAACCCAAAAGCTGTTGCATTCGTCCCGATCTCCGGTTGGCACGGTGACAACATGCTGGAGCAATCCGCCAAGTAAGTGTA-TTTCA--GTCTT---------------TTTCTGCTAAAC--------CTGCCA-TTTA-CA-TTT-GCAATTAAGCATGCCGTGGTACAAGGGTTGGACCAAGGAGACGAAAAGTGGTGTTTCGAAGGGCTTCACTCTCCTGGAAGCTATCGATTCCATTGAACCTCCCACCCGCCCGTCCGATAAGCCACTCCGTCTTCCGCTCCAGGATGTGTATAAGATCGGT
	Coltricia_weii_Dai_25824             -------TTCTTTGAA--GGCGGGA-----------------------GTTCACAAT------------ATTGTCTC-----TTTGTCTCTGA-TGCTGGC-----AGCAAATAAA-TCTTTGGTTGC-----ATGTGCTCGAGGTG-----------------CATTTGGGAC-AATGGA-----------GTGC-----------TTCCAAGTTCAAG-TCTGCTC--ATTTTGCT--TGT--TTTTAACA-------CCTGTGCAC--C--AT----AAGCAAAAGT-A-CTA------TTCACTTTGGGGTT---GGC------TTTTTGCGAG-TGATAGCAT--ATAT-GT----GCA-T--TG-TTGTACAC-TTT----TCTCTAGTCTTACAGGCAGA----GGAGTGTATATA-GTAGTTGTGTGTCCATGCA---ATGATCTGC----------TGAGGGATC-GA-----------CACATCCCAAAGCAGG-TAATAGCAT--------------TGATTCACA--------------------TAGTGTATAATG-------TTTATATCC---ATGCAAA--------GATGCGCT-CTTGA--GTG-------TAT-GGGGAC--TTTGTTTTTGAT-------ATAT--ACAAA---CTCT-TGT-----ATCTGTCTTGTAGAATGAAA---TGG----------------GAAAAGT-----TTATTACAACTTTCAACAATGGATCTCTTGGCTCTCGCATCGATGAAGAACGCAGCGAAATGCGATAAGTAATGTGAATTGCAGAATTCAGTGAATCATCGAATCTTTGAACGCACCTTGCACTCCTTGGGTCACCTATGGAGTATGCCTGTTTGAGTGTCATA-TTGATATCAATTCCCTCC-AGG-----------------------------------------------------------------------------------------------------------------------------------------------------------------------------------------------------------------------------------------------------------------------------------------------------------------------------------------------------------------------------------------------------------------------------------------------------------------------------------------------------------------------------------------------------------------------------------------------------------------------------------------------------------------------------------------------------------------------------------------------------------------------------------------------------------------------------------------------------------------------------------------------------------------------------------------------------------------------------------------------------------------------AT---ATCAT-GT-TCACATGCTTAGGATGTTGACAAAATGGCTTTAAGTGACCCGTCTTGAAACACGGACCAAGGAGTCTAACATGCCTGCGAGTATTT-GGGTGGAAAA-CCCTTATGCATAATGAAAGTG-AAA-ATTGGGAG---CCCTTT----ATAAT-GGGGGTGCACTGATGCCCGGCCCAGATGTTTACTGATGGTGCTGCGGTAGAGCATGTATG-TTGGGACCCGAAAGATGGTGAACTATGCCTGAATAGGGTGAAGCCAGAGGAAACTCTGGTGGAAGCTCGTAGCGATTCTGACGTGCAAATCGATCGTCAAATTTGGGTATAGGGGCGAAAGACTAATCGAACCATCTAGTAGCTGGTTCCTGCCGAAGTTTCCCTCAGGATAGCAGAAACTCATATCAGATTTATGTGGTAAAGCGAATGATTAGAGGCCTTGGGGTTGAAACAACCTTAACCTATTCTCAAACTTTAAATATGTAAGAACGAGCCGTCACTTTGTTGGAC-CGCTCGATGATTGAGAGTTTCTAGTGGGCCATTTTTGGTAAGCAGAACTGGCGATGCGGGATGAACCGAACGCAAGGTTAAGGTGCCAGAATGCACGCTCATCAGACACCACAAAAGGTGTTAGTTCATCTAGACAGCAGGACGGTGGCCATGGAAGTTGGAACCCGCTAAGGAGTGTGTAACAACTCACCTGCCGAATGAACTAGCCCTGAAAATGGATGGCGC-TCAAGCGTGCTACCCATACCTTGCCATCCACATTGAA-GTGATGTGTGGATGAGTAGGCAGGCGTGGAGGTTTGTGAAGAAGC----------------------------------------------------------------------------------------------------------------------------------------------------------------------------------------------------------------------------------------------------------------------------------------------------------------------------------------------------------------------------------------------------------------------------------------------------------------------------------------------------------------------------------------------------------------------------------------------------
	Coltricia_wenshanensis_Dai_15585     TTGAGT--TCTTTGAA--CTAGGAG-----------------------TCAAGCAAC-----------TATTGTCCA-----ATGGCCTCTTA-TGCTGGC-----AGCAAAA----GTTATTGTTGT-----ATATGCTTGGGGGC-----------------TTTATGGGTGAAATGGG-----------GCAT---------CTCCTTAACTTCAAA-TTCACTC--ATTCTA-------TTCTTTAACA-------CCTGTGCAC--TTCAA----AAGC-AAAGG-T-CTA------TTTACAAA--AGGG---GGCTTTTAGTTCTTGTGGCTTTGTG------GTGT-AT----GCA-------CAATATAC-TCT----ATC--------------------TGAGTTGTG----------TGTGGGTCC-TGC----ATGATCGACTT--------CAAGGGATT-AG-----------CATGTCCCAAAGTGGA-AAGTGACTT--------------GGATCTGCA----------------TATGT-ACATGCT------C-------TGTTC---ACATGGA--------ATGCAGCC-CCCTA--TTGC------AAT-GCGAGC--TTTGTCTTTTTCTTTTGCTATAT--ACAAA---CTAT-------TCAGTTGTCTTGTGGAATGTGTA-GTGG---------AAGTGTTATATATA-----TATATACAACTTTCAACAATGGATCTCTTGGCTCTCGCATCGATGAAGAACGCAGCGAAATGCGATAAGTAATGTGAATTGCAGAATTCAGTGAATCATCGAATCTTTGAACGCACCTTGCACTCCTTGGGTAACCTATGGAGTATGCCTGTTTGAGTGTCATG-TTGATCTCAATT-CTCTC-AGGTCCTTTCTAGTAG----------GGGAGGACCTGCTT-----AGGTG-AATTGGA-CTTTGGAGG--TTTAATGCAGGTTA-------------CCTTGCTGCACCCCTT-----------------------GGGGTA---GGCAA-AGGGACCAGCTCCTCTTAAATGTATT--AGCTTGGA-GAATGGTAA---CAAT--GTGC-----TCTTCT--AGTGCTTGTC-CAT-TT-GCTTTATGGTGTAATAATAGC------TGTTTCATC-TTAG------------------------------------------------------------------------------------------------------------------------CCCCTAGTAACTGCGAGTGAAGCGGGAAGAGCTCAAA-TTTAAAATCTGGCAG--CTCTA-TGCTGTCCGAATTGTAATCTGTAGAAGTGTTTTTCTGCATTGGACCGTGTACAAGTCTCTTGGAATAGAGTGT-CGGAGAGGGTGAGAATCCCGTCCATGACACGGAT-TACCTT-TGC-TTTGTGATACACTCTCAAAGAGTCGAGTTGTTTGGGAATGCAGCTCAAAATGGGTGGTAAATTCCATCTAAAGCTAAATATAGGCGAGAGACCGATAGTGAACAAGTACCGTGAGGGAAAGATGAAAAGCACTTTGGAAAGAGAGTTAAACAGTATGTGAAATTGTTGAAAGGGAAACGCTTGAAGTCAGTCACATCCTGTAGGACTCAATCTTG--TC--TTAATGGACTTGATGTATTT-CCTG-CAGG-ATGGGTCAACATCAATTTTGG-CCAGTGGATAAAG-GAGGGAGGAATGTAGCACC--TTT--GCAGGTGTG-TTATAGCCTCCCTTT-GTATACATTGACTGGGATTGAGG-ACTGCAGCATGCCCTTGT-------GGGCCAGG---AC-TT---ATCAT-G--TTACATGCTTAGGATGTTGACAAAATGGCTTTAAGCGACCCGTCTTGAAACACGGACCAAGGAGTCTAACATGCCTGCGAGTGTTT-GGGTGGAAAACCCCTTATGCATAATGAAAGTG-AAA-GTTGGGAA---GCCCTCATC-TTTA--GGGGGTGCACCGATGCCCGGCCCTGATGTTTACTGACGGTGCTGCGGTAGAGCATGTATG-TTGGGACCCGAAAGATGGTGAACTATGCCTGAATAGGGTGAAGCCAGAGGAAACTCTGGTGGAAGCTCGTAGCGATTCTGACGTGCAAATCGATCGTCAAATTTGGGTATAGGGGCGAAAGACTAATCGAACCATCTAGTAGCTGGTTCCTGCCGAAGTTTCCCTCAGGATAGCAGAAACTCATATCAGATTTATGTGGTAAAGCGAATGATTAGAGGCCTTGGGGTTGAAACAACCTTAACCTATTCTCAAACTTTAAATATGTAAGAACGAGCTGTCACTTTGTTGGAC-TGCTCGACGATTGAGAGTTTCTAGTGGGCCATTTTTGGTAAGCAGAACTGGCGATGCGGGATGAACCGAACGCAAGGTTAAGGTGCCAGAATGCACGCTCATCAGACACCACAAAAGGTGTTAGTTCATCTAGACAGCAGGACGGTGGCCATGGAAGTCGGAATCCGCTAAGGAGTGTGTAACAACTCACCTGCCGAATGAACTAGCCCTGAAAATGGATGGCGC-TCAAGCGTGCTACCCATACCTTGCCATCCACATTGAA----------------------------------------------ATCATTGCTGCTGGTACTGGTGAATTCGAGGCTGGTATTTCCAAAGATGGCCAGACTCGCGAGCACGCACTTCTTGCATTCACTCTTGGTGTCCGTCAGCTCATTGTTGCCGTTAACAAGATGGACACAACCAAGGTCTGTAATCATCC--GATTGAAC-CAT-GTAGAT---TACACTGAC--TGTCGA-TTC----------TAGTGGTCTGAGGATCGATTCAACGAAATTGTTAAGGAGACATCCAGTTTCATCAAGAAGGTTGGTTACAACCCGAAGGCTGTTCCATTCGTCCCGATCTCCGGTTGGCACGGTGACAACATGCTGGAGCAATCCCCTAAGTAGGTACA-TTCTA--TTTTT---------------TTTTGACTACAT--------CTGACATTTGG-CA-TTC-GCAATAAAGCATGTCGTGGTACAAAGGCTGGACTAAAGAGACGAAGAGTGGTTCTTCGAAGGGCTACACTCTCCTGGAAGCTATTGATTCCATCGAGCCTCCTACCCGCCCATCCGATAAGCCACTCCGCCTTCCTCTCCAGGATGTGTACAAGATTGGT
	Coltricia_wuyiensis_Dai_25601        -----------------------------------------------------------------------------------GCCCCTCTGA-TGCTGAC-----AACAAAA------CTTTGTTGT-----ATGTGCTCGGGG-------------------CATCTAGGGCAAATGGT-----------GTACATG-----GGCTCTCACTTTCAAA-TCTGCTC--ACTTCATT----CCTTTTTAACA-------CCTGTGCAC--C--AT--AAAAGC-AAGGT-T-CCA------TTCACT---GGGTT---GGC-----TTTATTGTGACAAGATAGC------AT-AT----ACA-T--T--GTGTACAC-TTTGACTTGTCTAGTCTTCTAGGCAAG---AAGGAAGTGTATATGATTGTGGGTCCCC-TGCA---ATGACTTGT----------TGAAGGATC-AA-----------CGCATCCCAAAGCAGGAAAACAGCAAAT------------GGATCTGCG----------------TGTAT-ATGTATA---------------------GTCACAAGAATA----TGCATGCC-TTTAA--GTGA------TAT-GTGGGC--TTTGTTTCTAAT-------ATACA-ATAAA---CTCT-TGT----AATCTGTCTAGTGGAATGATA---T------------------GAAAAAG-----TTTATACAACTTTCAACAATGGATCTCTTGGCTCTTGCATCGATGAAGAACGCAGCGAAATGCGATAAGTAATGTGAATTGCAGAATTCAGTGAATCATCGAATCTTTGAACGCACCTTGCACTCCTTGGGTAACCTATGGAGTATGCCTGTTTGAGTGTCATG-TTGATATCAGTT-CCCTC-AGGTTTTTGTAAT---------------GAAGATCTGCTT-----AGGTG-AATTGGA--ATTGGAGG--TTCAATGCAGGTTC-------------CCCCCCT-------------------------------------------GGG-GGAGATCAGCTCCTCTTAAATGCATT--AGCTGGAG--GATGAAGG--CAAAA--AGG------CTCTTT--AGCAC-TGTT-CAT-CT-GC-T-ATGGTGTAATAGCTG---------TTCCACC-ATGGCTC---------------------------------------------------------------------------------------------------------------------CCCCTAGTAACTGCGAGTGAAGCGGGAAGAGCTCAAA-TTTAAAATCTGGCAGCGCTC---TGCTGTCCGAGTTGTAATCTGTAGAAGCG-TTTTCTGCATTGGACCATGTACAAGTCTCTTGGAACAGAGCGT-CATAGAGGGTGAGAATCCCGTCCATGACATGGAC-TACCAA-TGC-TTTGTGATACGCTCTCAAAGAGTCGAGTTGTTTGGGAATGCAGCTCAAAATGGGTGGTAAATTCCATCTAAAGCTAAATACAAGCGAGAGACCGATAGTGAACAAGTACCGTGAGGGAAAGATGAAAAGCACTTTGGAAAGAGAGTTAAACAGTATGTGAAATTGTTGAAAGGGAAACACTTGAAGTCAGTCACATTCTGCAGAACTCAGCCTTG--CC---TTAAGGGCTTGGTGCATTT-TCTG-TAGG-ATGGGTCAACATCAATCTTGG-TCAGTGGATAAAG-GAGAAGGGAATGTAGCACC--TTT--ATAGGTGTG-TTATAGCCCTCCTTC-ATATACATTGACTGGGATTGAGG-ACTGCAGCATGCCCTTGT-------GGGCCAGG---AC-TT---ATCAT-G--TCATATGCTTAGGATGTTGACAAAATGGCTTTAAGTGACCCGTCTTGAAACACGGACCAAGGAGTCTAACATGCCTGCAAGTGTTT-GGGTGGAAAA-CCCTTGCGCACAATGAAAGTG-AAA-GTTGGGAA---CCTCT-----GCAA--GGGGGTGCACCAATGCCCGGCCCTGATGTTTACTGACGGTGCTGTGGTAGAGCATGTATG-TTGGGACCCGAAAGATGGTGAACTATGCCTGAATAGGGTGAAGCCAGAGGAAACTCTGGTGGAAGCTCGTAGCGATTCTGACGTGCAAATCGATCGTCAAATTTGGGTATAGGGGCGAAAGACTAATCGAACCATCTAGTAGCTGGTTCCTGCCGAAGTTTCCCTCAGGATAGCAGAAACTCATATCAGATTTATGTGGTAAAGCGAATGATTAGAGGCCTTGGGGTTGAAACAACCTTAACCTATTCTCAAACTTTAAATATGTAAGAACGAGCTGTCACTTTGTTGGACTTGCTCGACGATTGAGAGTTTCTAGTGGGCCATTTTTGGTAAGCAGAACTGGCGATGCGGGATGAACCGAACGCAAGGTTAAGGTGCCAGAATGCACGCTCATCAGACACCACAAAAGGTGTTAGTTCATCTAGACAGCAGGACGGTGGCCATGGAAGTCGGAATCCGCTAAGGAGTGTGTAACAACTCACCTGCCGAATGAACTAGCCCTGAAAATGGATGGCGC-TCAAGCGTGCTACCCATACCTTGCCATCCACGTTAAT--------------------------------------------------------------------------------------------------------------------------------------------------------------------------------------------------------------------------------------------------------------------------------------------------------------------------------------------------------------------------------------------------------------------------------------------------------------------------------------------------------------------------------------------------------------------------------------------------------------------------------------------------
	Coltricia_wuyiensis_Dai_26431        -------TTCTT------------------------------------TTTTACAGCATTTTGTCATAAGTTAGTTA-----TGCCCCTCTGA-TGCTGAC-----AACAAAA------CTTTGTTGT-----ATGTGCTCGGGG-------------------CATCTAGGGCAAATGGT-----------GTACATG-----GGCTCTCACTTTCAAA-TCTGCTC--ACTTCATT----CCTTTTTAACA-------CCTGTGCAC--C--AT--AAAAGC-AAGGT-T-CCA------TTCACT---GGGTT---GGC-----TTTATTGTGACAAGATAGC------AT-AT----ACA-T--T--GTGTACAC-TTTGACTTGTCTAGTCTTCTAGGCAAG---AAGGAAGTGTATATGATTGTGGGTCCCC-TGCA---ATGACTTGT----------TGAAGGATC-AA-----------CGCATCCCAAAGCAGGAAAACAGCAAAT------------GGATCTGCG----------------TGTAT-ATGTATA---------------------GTCGCAAGAATA----TGCATGCC-TTTAA--GTGA------TAT-GTGGGC--TTTGTTTCTAAT-------ATACA-ATAAA---CTCT-TGT----AATCTGTCTAGTGGAATGATA---T------------------GAAAAAG-----TTTATACAACTTTCAACAATGGATCTCTTGGCTCTTGCATCGATGAAGAACGCAGCGAAATGCGATAAGTAATGTGAATTGCAGAATTCAGTGAATCATCGAATCTTTGAACGCACCTTGCACTCCTTGGGTAACCTATGGAGTATGCCTGTTTGAGTGTCATG-TTGATATCAGTT-CCCTC-AGGT--------------------------------------------------------------------------------------------------------------------------------------------------------------------------------------------------------------------------------------------------------------------------------------------------------------------------------------------------------------------------------------------------------------CCCCTAGTAACTGCGAGTGAAGCGGGAAGAGCTCAAA-TTTAAAATCTGGCAGCGCTC---TGCTGTCCGAGTTGTAATCTGTAGAAGCG-TTTTCTGCATTGGACCATGTACAAGTCTCTTGGAACAGAGCGT-CATAGAGGGTGAGAATCCCGTCCATGACATGGAC-TACCAA-TGC-TTTGTGATACGCTCTCAAAGAGTCGAGTTGTTTGGGAATGCAGCTCAAAATGGGTGGTAAATTCCATCTAAAGCTAAATACAAGCGAGAGACCGATAGTGAACAAGTACCGTGAGGGAAAGATGAAAAGCACTTTGGAAAGAGAGTTAAACAGTATGTGAAATTGTTGAAAGGGAAACACTTGAAGTCAGTCACATTCTGCAGAACTCAGCCTTG--CC---TTAAGGGCTTGGTGCATTT-TCTG-TAGG-ATGGGTCAACATCAATCTTGG-TCAGTGGATAAAG-GAGAAGGGAATGTAGCACC--TTT--ATAGGTGTG-TTATAGCCCTCCTTC-ATATACATTGACTGGGATTGAGG-ACTGCAGCATGCCCTTGT------GGGGCCAGG---AC-TT---ATCAT-G--TCATATGCTTAGGATGTTGACAAAATGGCTTTAAGTGACCCGTCTTGAAACACGGACCAAGGAGTCTAACATGCCTGCAAGTGTTT-GGGTGGAAAA-CCCTTGCGCACAATGAAAGTG-AAA-GTTGGGAA---CCTCT-----GCAA--GGGGGTGCACCAATGCCCGGCCCTGATGTTTACTGACGGTGCTGTGGTAGAGCATGTATG-TTGGGACCCGAAAGATGGTGAACTATGCCTGAATAGGGTGAAGCCAGAGGAAACTCTGGTGGAAGCTCGTAGCGATTCTGACGTGCAAATCGATCGTCAAATTTGGGTATAGGGGCGAAAGACTAATCGAACCATCTAGTAGCTGGTTCCTGCCGAAGTTTCCCTCAGGATAGCAGAAACTCATATCAGATTTATGTGGTAAAGCGAATGATTAGAGGCCTTGGGGTTGAAACAACCTTAACCTATTCTCAAACTTTAAATATGTAAGAACGAGCTGTCACTTTGTTGGACTTGCTCGACGATTGAGAGTTTCTAGTGGGCCATTTTTGGTAAGCAGAACTGGCGATGCGGGATGAACCGAACGCAAGGTTAAGGTGCCAGAATGCACGCTCATCAGACACCACAAAAGGTGTTAGTTCATCTAGACAGCAGGACGGTGGCCATGGAAGTCGGAATCCGCTAAGGAGTGTGTAACAACTCACCTGCCGAATGAACTAGCCCTGAAAATGGATGGCGC-TCAAGCGTGCTACCCATACCTTGCCATCCACGTTAAT-GTGATGCGTGGATGAGTAGGCAGGCGTGGAGGTTTGTGAAGAAGC----------------------------------------------------------------------------------------------------------------------------------------------------------------------------------------------------------------------------------------------------------------------------------------------------------------------------------------------------------------------------------------------------------------------------------------------------------------------------------------------------------------------------------------------------------------------------------------------------
	Coltricia_yunnanensis_CLZhao_4204    ------------------------------------------------------------------------------------------TGA-TGCTGGC-----AATAGT-------ATTTGTTGC----ATCGTGCTCAAGGCTTTT--------------AAGTGCAAATGAACGC------------ACCT----------ACCTGCTTTTCAAC-ATTGCTC--ATGTC----------CTCTAACA-------CCTGTGCAC--T--AT----AAGC-AAAGT---TTA------TTCCTACA--AGTC---AGC-TAT----ATTGTGATTTGGTAC-----ATGT-AC----TTG-CA----ATATGTAT-A----------------------------------------------------------------------------------------------------------------------------------------------------------------------------------GTATATG----------CAGATATAA---TCAC-AA--------AAGGTGAC-TCAAA--ATGG------A---AATGAC--TTTGTCTTCA---------------TTAAA--CACCC-TGT----AATTTGTGTTGTAGAATGAGAA-ATGGCTC--AATTATGAGC--AAAAAA-----TCAATACAACTTTCAACAATGGATCTCTTGGCTCTCGCATCGATGAAGAACGCAGCGAAATGCGATAAGTAATGTGAATTGCAGAATTCAGTGAATCATCGAATCTTTGAACACACCTTGTGCTCCTTGGGTTACCTATGGAGCATGCCTGTTTGAGTGTCATGGTTGATTTCAATT-CCCTC-AAGCTTTTTTGTGAA--TACAAT-----GAAGGCCTGTTC-----AGGGT-TATTGGA--TTTGGAGG-TTTTCATGCAGGTCC-------------CCTT---------------------------------------------TGTAAGGGAATCAGCTCCTCTTAAAAATATT--AGCTTGGA-GGATGAAGC---AAAA--TGG---------CTC--AGCATTTGTT-CAT-TG-GC-T-TTCATG------------------------------------------------------------------------------------------------------G-----------------------------------------------CCCCTAGTAACTGCGAGTGAAGCGGGAAGAGCTCAAA-TTTAAAATCTGGCAG--CTC---TGCTGTCCGAGTTGTAGTTTATAGAAGCA-TTTTCTGCATTGGACTGTGTACAAGTCTCTTGGAATAGAGCGT-CATAGAGGGTGAGAATCCCGTCCATGACACAGAC-TACCAA-TGC-TTTGTGATGTGCTCTCAACGAGTCGAGTTGTTTGGGAATGCAGCTCAAAATGGGTGGTAAATTCCATCTAAAGCTAAATACAGGCGAGAGACCGATAGCGAACAAGTACCGTGAGGGAAAGATGAAAAGCACTTTGGAAAGAGAGTTAAACAGTACGTGAAATTGTTGAAAGGGAAACGCTTGAAGTCAGTTGCATTCTGCAGAACTCAGCCTTG--CC---TATTAGGCCTGGTATATTT-CCTG-CAGG-ATGAGTCAACATCAATTTTGG-TCAGTGGATAAAG-GAGGGGGGAATGTGGCACC--TGT--AAAGGTGTG-TTATAGCCCTCTTTC-ATATACATTGGCTGGGATTGAGG-ATTGCAGCATGCCCTTGT--------GGCCA-G---GC------TTCAT-G--TCACATGCTTAGGATGTTGACAAAATGGCTTTAAGCGACCCGTCTTGAAACACGGACCAAGGAGTCTAACATGCCTGCAAGTGTTT-GGGTGGAAAA-CCCTTGCGCATAATGAAAGTG-AAA-GTTGGGAA---CCTCC-----GCAA--GGGGGTGCACTGACACCCGGCCCTGATGTTTACTGACGGTGCTGCGGTAGAGCATGTATG-TTGGGACCCGAAAGATGGTGAACTATGCCTGAATAGGGTGAAGCCAGAGGAAACTCTGGTGGAGGCTCGTAGCGATTCTGACGTGCAAATCGATCGTCAAATTTGGGTATAGGGGCGAAAGACTAATCGAACCATCTAGTAGCTGGTTCCTGCCGAAGTTTCCCTCAGGATAGCAGAAACTCATATCAGATTTATGTGGTAAAGCGAATGATTAGAGGCCTTGGGGTTGAAACAACCTTAACCTATTCTCAAACTTTAAATATGTAAGAACGAGCTGTCACTTTGTTGGAC-TGCTCGACGATTGAGAGTTTCTAGTGGGCCATTTTTGGTAAGCAGAACTGGCGATGCGGGATGAACCGAACGTGAGGTTAAGGTGCCGGAATGTACGCTCATCAGACACCACAAAAGGTGTTAGTTCATCTAGACAGCAGGACGGTGGCCATGGAAGTCGGAACCCGCTAAGGAGTGTGTAACAACTCACCTGCCGAATGAACTAGCCCTGAAAATGGATGGCGC-TCAAGCGTGCTACCCATACCTCACCATCCATGTTGAA-GTGATGCATGGATGAGTAGGCAGGCGTGGAGGTTTGTGAAGAAGC----------------------------------------------------------------------------------------------------------------------------------------------------------------------------------------------------------------------------------------------------------------------------------------------------------------------------------------------------------------------------------------------------------------------------------------------------------------------------------------------------------------------------------------------------------------------------------------------------
	Coltricia_zixishanensis_CLZhao_7706  ---------------------GGAA------------------------TTCGCAATC--TC-----TTGCCCTGAG-----ATGCACTCTGA-TGCTGGC-----AACAAGAATACACTCTTGTTGC-----ATGTGCTCAGTGATATTATC-----------AGGGCAAGAGAGAGCGAAA------------------------------TTTCCTG-CTTCATC--ATGCT----------CTTTAACA-------CCTGTGCAC--C--ACATAAAAGC-AGAGT-T-TCAATG---TTTCTCTG--AGTT---AGT-------GTTAGTGAATTAGTA----------------TATG-T--T--ATGTGTAC-----------C---------------------------------ACCACTGTGGGTCC-TATA---TGGATCTGCATGG----------------------------------------------------------------------------------------------TGTGT-GTATGCACT-------ATGTATATGC---TTCA-TG--------GATGCAGC-TTGGA--TGAA------TATTGAGTGC--TTTGCCTTTA---------ACAT--ACAAA---ACTC-TTA----AAAATGTCATGTAGAATGAGA---TGCTCC--AGGAGTGAGC--TAAAAA-----TATATACAACTTTCAACAATGGATCTCTTGGCTCTCGCATCGATGAAGAACGCAGCGAAATGCGATAAGTAATGTGAATTGCAGAATTCAGTGAATCATCGAATCTTTGAACACACCTTGTGCTCCTTGGGTCACCTATGGAGCATGCCTGTTTGAGTGTCATA-TTGAATCAACTC-CCCTC-AGGTTTTTCGTTCTG-------------AAAAGCCTGTTC----AGGTGG-AGTTGGA-TTTTGGAGG--TTTCATGCAGGTCC-------------CCCCTTG-----------------------------------------------GGGGATCAGCTCCTCTTAAATACATT--AGCTTATA-GGATGAAGC---AAAA--AGG------CTCTTT--AGCAT-TGTT-CAT-TGGGC-T-ATGGTGTAATAA------------------------------------------------------------------------------------------------------------------------------------------------CCCCTAGTAACTGCGAGTGAAGCGGGAAGAGCTCAAA-TTTAAAATCTGGCAG--CTC---TGCTGTCCGAGTTGTAGTTTATAGAAGCA-TTTTCTGCATTGGACTGTGTACAAGTCTCTTGGAATAGAGCGT-CATAGAGGGTGAGAATCCCGTCCATGACACAGAC-TACCAA-TGC-TTTGTGATGTGCTCTCAACGAGTCGAGTTGTTTGGGAATGCAGCTCAAAATGGGTGGTAAATTCCATCTAAAGCTAAATACAGGCGAGAGACCGATAGCGAACAAGTACCGTGAGGGAAAGATGAAAAGCACTTTGGAAAGAGAGTTAAACAGTACGTGAAATTGTTGAAAGGGAAACGCTTGAAGTCAGTTGCATTCTGCAGAACTCAGCCTTG--CC---TATTAGGCCTGGTATATTT-CCTG-CAGG-ATGAGTCAACATCAATTTTGG-TCAGTGGATAAAG-GAGGGGGGAATGTGGCACC--TGT--AAAGGTGTG-TTATAGCCCTCTTTC-ATATACATTGGCTGGGATTGAGG-ATTGCAGCATGCCCTTGT--------GGCCA-G---GC------TTCAT-G--TCACATGCTTAGGATGTTGACAAAATGGCTTTAAGCGACCCGTCTTGAAACACGGACCAAGGAGTCTAACATGCCTGCAAGTGTTT-GGGTGGAAAA-CCCTTGCGCATAATGAAAGTG-AAA-GTTGGGAA---CCTCC-----GCAA--GGGGGTGCACTGACACCCGGCCCTGATGTTTACTGACGGTGCTGCGGTAGAGCATGTATG-TTGGGACCCGAAAGATGGTGAACTATGCCTGAATAGGGTGAAGCCAGAGGAAACTCTGGTGGAGGCTCGTAGCGATTCTGACGTGCAAATCGATCGTCAAATTTGGGTATAGGGGCGAAAGACTAATCGAACCATCTAGTAGCTGGTTCCTGCCGAAGTTTCCCTCAGGATAGCAGAAACTCATATCAGATTTATGTGGTAAAGCGAATGATTAGAGGCCTTGGGGTTGAAACAACCTTAACCTATTCTCAAACTTTAAATATGTAAGAACGAGCTGTCACTTTGTTGGAC-TGCTCGACGATTGAGAGTTTCTAGTGGGCCATTTTTGGTAAGCAGAACTGGCGATGCGGGATGAACCGAACGTGAGGTTAAGGTGCCGGAATGTACGCTCATCAGACACCACAAAAGGTGTTAGTTCATCTAGACAGCAGGACGGTGGCCATGGAAGTCGGAACCCGCTAAGGAGTGTGTAACAACTCACCTGCCGAATGAACTAGCCCTGAAAATGGATGGCGC-TCAAGCGTGCTACCCATACCTCACCATCCATGTTGAA-GTGATGCATGGATGAGTAGGCAGGCGTGGAGGTTTGTGAAGAAGC----------------------------------------------------------------------------------------------------------------------------------------------------------------------------------------------------------------------------------------------------------------------------------------------------------------------------------------------------------------------------------------------------------------------------------------------------------------------------------------------------------------------------------------------------------------------------------------------------
	Fomitiporella_chinensis_Cui_11230    -CGAGT----CTTGTA-CGCAAGAGCTTGT----------------------------------------------------------------AGCTGGCGCGGAGACG---------------CGC-----ATGTGTCACGGC--------------------------------------------------------------TCTTGTGCTCAAT-----------------------CCACTCAACC-------CCTGTGCAC--C-TATG-CGAAGC-------TAGTAG--C-TTTCTCTTT------------TCTTG-TTCTTCTGCCCCGACGGC-----TGT-AC----GTG-----------------------------------------------------------------------------------------------------GGCGGGCCT-GC-----------CTTGTTGCGAGGTTGG----------TTCGC--------TTAGTTCACG----------------GAGGG-GTATATA-----------------------------------GAAGGAGGAGG------AGGGG------GGC-GAACGC--TTTGATCTTATT-------------ACAAA---CCCATTGT--A----ATGTCCTGTCGAATGTAA---TGCCCC----TCGTGGGT---GAAAT-----GAAATACAACTTTCAACAACGGATCTCTTGGCTCTCGCATCGATGAAGAACGCAGCGAAATGCGATAAGTAATGTGAATTGCAGAATTCAGTGAATCATCGAATCTTTGAACGCACCTTGCGCCCCTTGGTATTCCGA-GGGGCATGCCTGTTTGAGTGTCATG-TTAATCTCAAAC-CCCAA-GCCTTTCTTAACCG--------------AAGGGCTTGATC----G------GTTTGGA--CTTGGAGG--TTG-ATGCTGGCTT-------------CACTCTC------------------------------------------TTTG-TGTGGTCGGCTCCTCTAAAATGCATT--AGCCGGAC--TTTGGTTC--G----------------------------------CATCTT------ACGGTGTAATAGTAACAAAAAGCTTGTTCGC-CGGGTGCTTGCCTAAGGAGTC----------------------------------------CGCTTCTAATC-----GCCCCCGTTTCCGGG--------------GCAAGGAGCAATCCTTTT-CCCTAGTAACTGCGAGTGAAGCGGGAAGAGCTCAAA-TTTAAAATCTGACGG--CCT-CTGGCCGTCCGAGTTGTAACCTGAAGGGGCG-TTTTCCGCGTCGGACCGTGTACAAGTCTCCTGGAACGGAGCGT-CATAGAGGGTGAGAATCCCGTCCATGACACGGAC-GCCCGA-TGC-TTTGTGATACGCCCCCGAAGAGTCGCGTTGTTTGGGAATGCAGCGCAAAATGGGTGGTAAATTCCATCTAAAGCTAAATATTGGCGAGAGACCGATAGCGAACAAGTACCGTGAGGGAAAGATGAAAAGCACTTTGGAAAGAGAGTTAAACAGTACGTGAAATTGTTGAAAGGGAAACGCTTGAAGTCAGTCGCGTCCTGTGGAACTCAGCCTTG--CT------TCGGCCTGGTGTACTT-TCCG-CTGG-ACGGGTCAACATCAATTTTGG-CCGGTGGACAAGG-GCGGGGGGAATGTAGCGTCGCTTC--GGCGACGTG-TTATAGCCCCTCGTC-GGATGCACCGGCCGGGATTGAGG-ACCGCAGCGCGCCCTTGT--------GGCCGGG---GG-TTCGCCCCAC-G--TACCGCGCTTAGGATGTTGGCATAATGGCTTTAAGCGACCCGTCTTGAAACACGGACCAAGGAGTCTAACATGCTTGCGAGTGTTC-GGGTGGAAAA-CCCTTGCGCGCAATGAAAGTG-AAA-GTTGGGAG---CCTCC-----GCGA--GGGGGTGCACCGACGCCCGGCCCTGACGTTCTCTGACGGTGCTGCGGTAGAGCAGGTATG-TTGGGACCCGAAAGATGGTGAACTATGCCTGAATAGGGCGAAGCCAGAGGAAACTCTGGTGGAGGCTCGTAGCGATTCTGACGTGCAAATCGATCGTCAAATTTGGGTATAGGGGCGAAAGACTAATCGAACCATCTAGTAGCTGGTTCCTGCCGAAGTTTCCCTCAGGATAGCAGAGACTCGTATCAGATTTATGTGGTAAAGCGAATGATTAGAGGCCTTGGGGTTGAAACAACCTTAACCTATTCTCAAACTTTAAATATGTAAGAACGGGCCGTCTCTTGGTTGGAC-CGCCTGACGATTGAGAGTCTCTAGTGGGCCATTTTTGGTAAGCAGAACTGGCGATGCGGGATGAACCGAACGCGAGGTTAAGGTGCCGGAATACACGCTCATCAGACACCACAAAAGGTGTTAGTTCATCTAGACAGCAGGACGGTGGCCATGGAAGTCGGAATCCGCTAAGGAGTGTGTAACAACTCACCTGCCGAATGAACTAGCCCTGAAAATGGATGGCGC-TCAAGCGTGTTACCCATACCTCGCCGTCCGCGTTGAA-GTGACGCGCGGACGAGTAGGCAGGCGTGGGGGT------------ATCATTGCTGCCGGTACTGGTGAGTTCGAAGCTGGTATTTCGAAGGACGGTCAGACCCGCGAACACGCCCTCTTGGCCTACACTCTTGGTGTGCGTCAGCTCATCGTTGCCGTTAACAAGATGGACACCACCAAGGTCAGTGATGTTTC---AAAGTTGGCAT-CAACCT---GGAACTAAA--TTTTGT-TATCATAATTG--CAGTGGTCTGAGGATCGATTCAATGAGATCGTTAAGGAAACTTCTAATTTCATCAAGAAGGTCGGCTACAACCCGAAGACTGTTGCATTCGTCCCAATTTCCGGCTGGCATGGTGACAATATGCTTGAGGAGTCGTCGAAGTATGTTTT-TT----AGTCATC--------------AGGTGATTCAAT--------AATAGA-CTAA-TG-CGG-TATACAAAGCATGCCTTGGTACAAGGGTTGGGCCAAAGAGACCAAGGCCGGTGTTGTCAAAGGCAAGACTCTCCTAGACGCTATCGATGCTATTGAACCGCCTGTCCGTCCCGAGAACAAGCCGCTTCGGCTCCCTCTTCAGGACGTGTACAAGATCGGT
	Inonotus_griseus_Dai_13436           TCGAGT----TTTGAA-AGCGGGAGGCCTG----------------------------------------------------------------TGCTGGCGCGGAAACG---------------CGC-----ATGTGCACGGCT--------------------------------------------------------------TTTCGTGCTCAAA----------------------TCCAATCAACC-------CCTGTGCAC--C-TAA---------AGAGT---CGG---------------GAGTCAGTAGT-------CTCTGTA-------------------AT---------------------------------------------------------------------------------------------------------------------------------------------------------------------------CGAATTGCT----------------TGTAG---------------------------------------------TGAGTAAC-TCGAGGGAGGA------GGC-GAAAGCT-TTTGGCTAATTT-------------ATAAA---CACC-TTT----TGTTTGTAATGT-GAATGTAA---TGCTCC----TCGTGGGC--GATAAT-----GAAATACAACTTTCAACAACGGATCTCTTGGCTCTCGCATCGATGAAGAACGCAGCGAAATGCGATAAGTAATGTGAATTGCAGAATTCAGTGAATCATCGAATCTTTGAACGCACCTTGCGCCCTTTGGTATTCCGA-AGGGCATGCCTGTTTGAGTGTCATG-TTAATCTCAAAT-CACTT-GTCTATTCTTAACGGA-A----------TGGGGCCT-----------GTG-ATTTGGA--CTTGGAGG--TCT-TTGCTGGCGCGAGGGGGGGTTTTACTTCTC------------------------------------------CTTG-CTTTGTCGGCTCCTCTCAAATCTATT--AGCTGGAC--TTTGGTTC--G----------------------------------CGT-TA------GCGGTGTAATAATATT------CGTTTCACT-AAGACGCTTGCCTAGATGGTC-------------------------------------------------------------------------------------------------------CCCCTAGTAACTGCGAGTGAAGCGGGAAAAGCTCAAA-TTTAAAATCTGGCGG--TCTTCTGGCCGTCCGAGTTGTAGTCTGGAGAAGTG-TTATCCGCGTCGGACCGTGTACAAGTCTCCTGGAATGGAGCGT-CATAGAGGGTGAGAATCCCGTCCATGACACGGAC-GACCGA-TGC-TATGTGAGGCACTCTCAAAGAGTCGAGTTGTTTGGGAATGCAGCTCAAAATGGGTGGTAAATTCCATCTAAAGCTAAATATTGGCGAGAGACCGATAGCGAACAAGTACCGTGAGGGAAAGATGAAAAGCACTTTGGAAAGAGAGTTAAACAGTACGTGAAATTGTTGAAAGGGAAACGCTTGAAGTCAGTCGCGTTCCGTGGAACTCAGCCTTG--CT------TCGGCCTGGTGTACTT-TCTG-CGGG-ACGGGTCAACATCAGTTTTGG-CCGGTGGAAAAAG-GCAGAGGGAATGTAGCGCCGTTTC--GGCGGCGTG-TTATAGCCCTTTGTC-GAATACACTGGCTGGGACTGAGG-ACTGCAGCACGCCCTTGT--------GGCCGGG---GG-TTCGCCCCAC-G--TAACGTGCTTAGGATGTTGGCATAATGGCTTTAAGCGACCCGTCTTGAAACACGGACCAAGGAGTCTAACATGCCTGCGAGTGTTC-GGGTGGAAAA-CCCTTGCGCGTAATGAAAGTG-AAA-GTTGGGAA---CCTCC-----GCAA--GGGGGTGCACCGACGCCCGGCCCTGAAGTTCTCTGACGGTGCTGCGGTAGAGCAAGTATG-TTGGGACCCGAAAGATGGTGAACTATGCCTGAATAGGGCGAAGCCAGAGGAAACTCTGGTGGAGGCTCGTAGCGATTCTGACGTGCAAATCGATCGTCAAATTTGGGTATAGGGGCGAAAGACTAATCGAACCATCTAGTAGCTGGTTCCTGCCGAAGTTTCCCTCAGGATAGCAGAGACTCATATCAGATTTATGTGGTAAAGCGAATGATTAGAGGCCTTGGGGTTGAAACAACCTTAACCTATTCTCAAACTTTAAATATGTAAGAACGGGCCGTCTCTTTAGTGGAC-CGCTCGACGATTGAGAGTCTCTAGTGGGCCATTTTTGGTAAGCAGAACTGGCGATGCGGGATGAACCGAACGCGAGGTTAAGGTGCCGGAATGCACGCTCATCAGACACCACAAAAGGTGTTAGTTCATCTAGACAGCAGGACGGTGGCCATGGAAGTCGGAATCCGCTAAGGAGTGTGTAACAACTCACCTGCCGAATGAACTAGCCCTGAAAATTAATGGCGC-TCAAGCGTGCTACCCATACCTCGCCGTCCGTGCTGAA----------------------------------------------ATCATTGCTGCTGGTACTGGTGAATTCGAGGCTGGTATTTCAAAGGATGGCCAAACGCGCGAGCATGCTCTCCTTGCCTACACTCTTGGTGTGCGTCAGCTTATCGTGGCTATCAACAAGATGGACACCACGAAGGTCAGCTTTGATTT-GCCATGCAATCGT-TACATC---CATGTTGAT--TTCCGC-CTTTTCCCATT--CAGTGGTCTGAGGATCGATTCAATGAAATCGTTAAGGAAACGTCCAACTTTGTCAAGAAGGTCGGTTACAACCCGAAGGCCGTACCCTTCGTCCCAATTTCTGGCTGGCACGGTGACAACATGCTTGAGGAATCCTCAAAGTATTTTAT-CTCCT--AAAATATGA-----------AAGGGCATCAGC--------TGACTA-GTGG-TA-TCA-ATTTCACAGTATGACGTGGTACAAGGGCTGGACCAAGGAAACTAAGGGTGGTGTCGTCAAGGGCAAGACACTCCTCGATGCCATCGACGCTATCGAACCTCCTGTCCGTCCTGAGAACAAGCCCTTGCGTCTTCCGCTCCAGGACGTGTACAAGATCGGT
	Wu_2076_Coltricia_sp                 TTGAGT--TCTTTGAA--GTGGGGC---------------------TGTTTTGCCTT---TT--------------------GTTGTCTTTGA-TGCTGGTGC---AATAGC-------ATTTGTTGC---ACATGTGCTCATGGCTTTACTTTATGGCTT-----------GAAAAATGGC------------------------ATCTGCTTTTTGAG-ATTGCTC--AT-----------TCCTTCAACA-------CCTGTGCAC--T--AT----AAGC-AAAGT-T-TTA------TTCCTGCA-AAGTC---AGC-TAT---TATTGTGATTTGGCA-------TATGGA----CCG-T--T--GTGCATGG-TT------------------------------------------AGTTGGCCCTATCAATATA---TTGACCAGCTT------GAGGATG-ATT-----------------ATCCAAAAGCAAA-AATGGATGCA--GTGTGAT--ACGGGCTTTCAC-CATG--------TGCATAC-ATGTGTA----------TGCATACAT---TCACAGA--------AGGATGAA-TAA----AGGG------AAT-AGTGAC--TTTGTCTTA----------ATAT----AAA---CTCT-TGT----AATTTGTCTTGTGCAATGAGAA-GTGGCTC--AATTGTGAGC-AAAAAAA-----CCTATACAACTTTCAACAATGGATCTCTTGGCTCTTGCATCGATGAAGAACGCAGCGAAATGCGATAAGTAATGTGAATTGCAGAATTCAGTGAATCATCGAATCTTTGAACACACCTTGTGCTCCTTGGGTTACCTATGGAGCATGCCTGTTTGAGTGTCATGTTTAATCTCAATT-CCCTT----------------------------------------------AGGGG-TTTTGGA--TTTGGGGG--TTTTGTGCAGGTTC-------------TCCT---------------------------------------------TATA-GGGAATCAGCTCCTCTTAAAAATATT--AGCTGGAG-GGATGAAGC---AAAA--TTG------GCCTT---AGCAT-TGTTCCAT-TA-GCTT-ATGATGTAATAATTG---------TTTCATC-ATGGTATCATATGGGTGATCC-AATGCCCCAATAGAGGGAATAAATAACCTCAGGGAGGCTTTTTGGTGGCA-----TTCTCTGCTTCTAA--TTTGTTAGATC---TATCTAACAATT-CATGCCCCTAGTAACTGCGAGTGAAGCGGGAAGAGCTCAAA-TTTAAAATCTGGCAG--CTC---TGCTGTCCGAGTTGTAATCTGTAGAAGCA-TTTTCTGCATTGGACTGTGTACAAGTCTCTTGGAATAGAGCGT-CATAGAGGGTGAGAATCCCGTCCATGACACAGAT-TACCAA-TGC-TTTGTGATATGCTCTCAAAGAGTCGAGTTGTTTGGGAATGCAGCTCAAAATGGGTGGTAAATTCCATCTAAAGCTAAATATAGGCGAGAGACCGATAGCGAACAAGTACCGTGAGGGAAAGATGAAAAGCACTTTGGAAAGAGAGTTAAACAGTACGTGAAATTGTTGAAAGGGAAACGCTTGAAGTCAGTTGCATTCTGCAGGACTCAGCCTTG--CC--TTATTAGGCCCGGTGTATTT-CCTG-CAGG-ATGGGTCAACATCAATTTTGG-TCAGTGGATAAAG-GAGGAGGGAATGTGGCACC--TGT--GAAGGTGTG-TTATAGCCTTCTTTC-ATATACATTGACTGGGATTGAGG-ATTGCAGCATGCCCTTTG-------TGGCCA-G---AC------TTCAT-G--TCACATGCTTAGGATGTTGACAAAATGGCTTTAAGCGACCCGTCTTGAAACACGGACCAAGGAGTCTAACATGCCTGCAAGTGTTT-GGGTGGAAAA-CCCTTGCGCACAATGAAAGTG-AAA-GTTGGGAA---CCTCC-----GCAA--GGGGGTGCACTGACACCCGGCCCTGATGTTTACTGACGGTGCTGCGGTAGAGCATGTATG-TTGGGACCCGAAAGATGGTGAACTATGCCTGAATAGGGTGAAGCCAGAGGAAACTCTGGTGGAGGCTCGTAGCGATTCTGACGTGCAAATCGATCGTCAAATTTGGGTATAGGGGCGAAAGACTAATCGAACCATCTAGTAGCTGGTTCCTGCCGAAGTTTCCCTCAGGATAGCAGAAACTCATATCAGATTTATGTGGTAAAGCGAATGATTAGAGGCCTTGGGGTTGAAACAACCTTAACCTATTCTCAAACTTTAAATATGTAAGAACGAGCTGTCACTTTGTTGGAC-TGTTCGACGATTGAGAGTTTCTAGTGGGCCATTTTTGGTAAGCAGAACTGGCGATGCGGGATGAACCGAACGTGAGGTTAAGGTGCCAGAATGTACGCTCATCAGACACCACAAAAGGTGTTAGTTCATCTAGACAGCAGGACGGTGGCCATGGAAGTCGGAACCCGCTAAGGAGTGTGTAACAACTCACCTGCCGAATGAACTAGCCCTGAAAATGGATGGCGC-TCAAGCGTGCTACCCATACCTCACCATCCATGTTGAA-GTGATGCATGGATGAGTAGGCAGGCGTGGGGGTTTGTGAAGAAGCATCATTGCCGCTGGTACCGGTGAATTTGAAGCTGGTATTTCTAAGGATGGTCAAACTCGCGAGCATGCTCTTCTTGCGTTTACTCTCGGAGTCCGTCAGCTCATCGTCGCTGTCAATAAGATGGACACAACCAAGGTTGGTAATTATTT--GAACGAACAATA-GAAGCCT--TGCATTAAA--CTTCAA-TTC----------TAGTGGTCTGAGGATCGATTCAACGAGATTATCAAGGAAACATCGAATTTCATTAAAAAGGTCGGCTATAATCCGAAGGCTGTTGCTTTCGTTCCGATTTCTGGTTGGCACGGTGACAACATGTTGGAACCATCCCAAAAGTGCGTATG-GTTTT--GTCGT---------------CCCTTACTAAGT--------TCTCTG-TTGA-TG-TAT--GTTTCCAGCATGCCGTGGTACAAGGGCTGGACCAAGGAGACCAAATCAGGTTTGCAGAAGGGTCAGACTCTGATCGATGCCATCGATGCTATTGAGCCTCCAACTCGCCCGTCCGACAAACCACTTCGACTTCCGCTTCAGGATGTCTACAAGA-----
	Wu_2077_Coltricia_sp                 TTGAGT--TCTTTGAA--GTGGGGC---------------------TGTTTTGCCTT---TT--------------------GTTGTCTTTGA-TGCTGGTGC---AATAGC-------ATTTGTTGC---ACATGTGCTCATGGCTTTACTTTATGGCTT-----------GAAAAATGGC------------------------ATCTGCTTTTTGAG-ATTGCTC--AT-----------TCCTTCAACA-------CCTGTGCAC--T--AT----AAGC-AAAGT-T-TTA------TTCCTGCA-AAGTC---AGC-TAT---TATTGTGATTTGGCA-------TATGGA----CCG-T--T--GTGCATGG-TT------------------------------------------AGTTGGCCCTATCAATATA---TTGACCAGCTT------GAGGATG-ATT-----------------ATCCAAAAGCAAA-AATGGATGCA--GTGTGAT--ACGGGCTTTCAC-CATG--------TGCATAT-ATGTGTA----------TGCATACAT---TCACAGA--------AGGATGAA-TAA----AGGG------AAT-AGTGAC--TTTGTCTTA----------ATAT----AAA---CTCT-TGT----AATTTGTCTTGTGCAATGAGAA-GTGGCTC--AATTGTGAGC-AAAAAAA-----CCTATACAACTTTCAACAATGGATCTCTTGGCTCTTGCATCGATGAAGAACGCAGCGAAATGCGATAAGTAATGTGAATTGCAGAATTCAGTGAATCATCGAATCTTTGAACACACCTTGTGCTCCTTGGGTTACCTATGGAGCATGCCTGTTTGAGTGTCATGTTTAATCTCAATT-CCCTT----------------------------------------------AGGGG-TTTTGGA--TTTGGGGG--TTTTGTGCAGGTTC-------------TCCT---------------------------------------------TATA-GGGAATCAGCTCCTCTTAAAAATATT--AGCTGGAG-GGATGAAGC---AAAA--TTG------GCCTT---AGCAT-TGTTCCAT-TA-GCTT-ATGATGTAATAATTG---------TTTCATC-ATGGTATCATATGGGTGATCC-AATGCCCCAATAGAGGGAATAAATAACCTCAGGGAGGCTTTTTGGTGGCA-----TTCTCTGCTTCTAA--TTTGTTAGATC---TATCTAACAATT-CATGCCCCTAGTAACTGCGAGTGAAGCGGGAAGAGCTCAAA-TTTAAAATCTGGCAG--CTC---TGCTGTCCGAGTTGTAATCTGTAGAAGCA-TTTTCTGCATTGGACTGTGTACAAGTCTCTTGGAATAGAGCGT-CATAGAGGGTGAGAATCCCGTCCATGACACAGAT-TACCAA-TGC-TTTGTGATATGCTCTCAAAGAGTCGAGTTGTTTGGGAATGCAGCTCAAAATGGGTGGTAAATTCCATCTAAAGCTAAATATAGGCGAGAGACCGATAGCGAACAAGTACCGTGAGGGAAAGATGAAAAGCACTTTGGAAAGAGAGTTAAACAGTACGTGAAATTGTTGAAAGGGAAACGCTTGAAGTCAGTTGCATTCTGCAGGACTCAGCCTTG--CC--TTATTAGGCCCGGTGTATTT-CCTG-CAGG-ATGGGTCAACATCAATTTTGG-TCAGTGGATAAAG-GAGGAGGGAATGTGGCACC--TGT--GAAGGTGTG-TTATAGCCTTCTTTC-ATATACATTGACTGGGATTGAGG-ATTGCAGCATGCCCTTTG-------TGGCCA-G---AC------TTCAT-G--TCACATGCTTAGGATGTTGACAAAATGGCTTTAAGCGACCCGTCTTGAAACACGGACCAAGGAGTCTAACATGCCTGCAAGTGTTT-GGGTGGAAAA-CCCTTGCGCACAATGAAAGTG-AAA-GTTGGGAA---CCTCC-----GCAA--GGGGGTGCACTGACACCCGGCCCTGATGTTTACTGACGGTGCTGCGGTAGAGCATGTATG-TTGGGACCCGAAAGATGGTGAACTATGCCTGAATAGGGTGAAGCCAGAGGAAACTCTGGTGGAGGCTCGTAGCGATTCTGACGTGCAAATCGATCGTCAAATTTGGGTATAGGGGCGAAAGACTAATCGAACCATCTAGTAGCTGGTTCCTGCCGAAGTTTCCCTCAGGATAGCAGAAACTCATATCAGATTTATGTGGTAAAGCGAATGATTAGAGGCCTTGGGGTTGAAACAACCTTAACCTATTCTCAAACTTTAAATATGTAAGAACGAGCTGTCACTTTGTTGGAC-TGTTCGACGATTGAGAGTTTCTAGTGGGCCATTTTTGGTAAGCAGAACTGGCGATGCGGGATGAACCGAACGTGAGGTTAAGGTGCCAGAATGTACGCTCATCAGACACCACAAAAGGTGTTAGTTCATCTAGACAGCAGGACGGTGGCCATGGAAGTCGGAACCCGCTAAGGAGTGTGTAACAACTCACCTGCCGAATGAACTAGCCCTGAAAATGGATGGCGC-TCAAGCGTGCTACCCATACCTCACCATCCATGTTGAA-GTGATGCATGGATGAGTAGGCAGGCGTGGGGGTTTGTGAAGAAGCATCATTGCCGCTGGTACCGGTGAATTTGAAGCTGGTATTTCTAAGGATGGTCAAACTCGCGAGCATGCTCTTCTTGCGTTTACTCTCGGAGTCCGTCAGCTCATCGTCGCTGTCAATAAGATGGACACAACCAAGGTTGGTAATTATTT--GAACGAACAATA-GAAGCCT--TGCATTAAA--CTTCAA-TTC----------TAGTGGTCTGAGGATCGATTCAACGAGATTATCAAGGAAACATCGAATTTCATTAAAAAGGTCGGCTATAATCCGAAGGCTGTTGCTTTCGTTCCGATTTCTGGTTGGCACGGTGACAACATGTTGGAACCATCCCAAAAGTGCGTATG-GTTTT--GTCGT---------------CCCTTACTAAGT--------TCTCTG-TTGA-TG-TAT--GTTTCCAGCATGCCGTGGTACAAGGGCTGGACCAAGGAGACCAAATCAGGTTTGCAGAAGGGTCAGACTCTGATCGATGCCATCGATGCTATTGAGCCTCCAACTCGCCCGTCCGACAAACCACTTCGACTTCCGCTTCAGGATGTCTACAA-------

;


END;

begin mrbayes;
		outgroup Fomitiporella_chinensis_Cui_11230;
outgroup Inonotus_griseus_Dai_13436;
	Prset statefreqpr = dirichlet ( 1 , 1 , 1 , 1 );
	lset nst = 6 rates = invgamma;
	mcmc ngen = 2000000;

END;
BEGIN ASSUMPTIONS;
	TYPESET * UNTITLED   =  unord:  1 -  3318;

END;

BEGIN CODONS;
	CODESET * UNTITLED   =  universal:  1 -  3318;


END;

BEGIN MESQUITECHARMODELS;
	ProbModelSet * UNTITLED   =  'Jukes-Cantor':  1 -  3318;
END;

BEGIN TREES;
	Title Imported_trees;
	LINK Taxa = Taxa;
	TRANSLATE
[0] 		1 Coltricia_abieticola_Cui_12276,
[1] 		2 Coltricia_abieticola_Cui_12312,
[2] 		3 Coltricia_australica_TU103694,
[3] 		4 Coltricia_austrosinensis_Dai_13093,
[4] 		5 Coltricia_austrosinensis_Dai_13098,
[5] 		6 Coltricia_baoshanensis_Cui_8147,
[6] 		7 Coltricia_baoshanensis_Dai_13075,
[7] 		8 Coltricia_barbata_AMV1866,
[8] 		9 Coltricia_barbata_AMV1925,
[9] 		10 Coltricia_cinnamomea_Cui_12549,
[10] 		11 Coltricia_cinnamomea_Cui_12584,
[11] 		12 Coltricia_cinnamomea_TN8199,
[12] 		13 Coltricia_confluens_TAA181460,
[13] 		14 Coltricia_confluens_TF072287,
[14] 		15 Coltricia_crassa_Cui_10255,
[15] 		16 Coltricia_crassa_Dai_15163,
[16] 		17 Coltricia_dependens_Cui_9210,
[17] 		18 Coltricia_dependens_Dai_10944,
[18] 		19 Coltricia_fimbriata_Dai_22300,
[19] 		20 Coltricia_focicola_Dai_16090,
[20] 		21 Coltricia_focicola_Dai_26383,
[21] 		22 Coltricia_fragilissima_Dai_16636,
[22] 		23 Coltricia_globosa_Cui_7545,
[23] 		24 Coltricia_globosa_Dai_18420,
[24] 		25 Coltricia_hamata_AMV1897,
[25] 		26 Coltricia_hamata_AMV2076,
[26] 		27 Coltricia_hirtipes_Dai_16647,
[27] 		28 Coltricia_hirtipes_Dai_16651,
[28] 		29 Coltricia_kinabaluensis_Dai_13957,
[29] 		30 Coltricia_kinabaluensis_Dai_13958,
[30] 		31 Coltricia_lateralis_Cui_12563,
[31] 		32 Coltricia_lateralis_Dai_13564,
[32] 		33 Coltricia_lenis_Dai_22367,
[33] 		34 Coltricia_lenis_Dai_22374,
[34] 		35 Coltricia_macropora_Cui_9019,
[35] 		36 Coltricia_macropora_Cui_9039,
[36] 		37 Coltricia_minima_Dai_15206,
[37] 		38 Coltricia_minima_Dai_15222,
[38] 		39 Coltricia_minor_Dai_16088,
[39] 		40 Coltricia_minuscula_BO228063,
[40] 		41 Coltricia_montagnei_Cui_10169,
[41] 		42 Coltricia_montagnei_Dai_12137,
[42] 		43 Coltricia_montagnei_MF_9696,
[43] 		44 Coltricia_navispora_MCA3921,
[44] 		45 Coltricia_navispora_TH9529,
[45] 		46 Coltricia_oblectabilis_AMV2255,
[46] 		47 Coltricia_oblectabilis_TH9187,
[47] 		48 Coltricia_perennis_Cui_10318,
[48] 		49 Coltricia_perennis_Cui_10319,
[49] 		50 Coltricia_perennis_JV_080966,
[50] 		51 Coltricia_pseudodependens_Cui_12582,
[51] 		52 Coltricia_pseudodependens_Cui_8138,
[52] 		53 Coltricia_pusilla_Dai_15168,
[53] 		54 Coltricia_pusilla_Dai_26381,
[54] 		55 Coltricia_pusilla_MN26795,
[55] 		56 Coltricia_pyrophila_Cui_10314,
[56] 		57 Coltricia_pyrophila_Cui_10411,
[57] 		58 Coltricia_pyrophila_Cui_12553,
[58] 		59 Coltricia_raigadensis_AMH10511,
[59] 		60 Coltricia_raigadensis_MMH1211,
[60] 		61 Coltricia_rigida_Dai_13622a,
[61] 		62 Coltricia_rigida_Dai_16322,
[62] 		63 Coltricia_sinoperennis_Dai_11625,
[63] 		64 Coltricia_sinoperennis_Dai_13095,
[64] 		65 Coltricia_sonorensis_RV13144,
[65] 		66 Coltricia_strigosipes_Dai_15145,
[66] 		67 Coltricia_strigosipes_Dai_15586,
[67] 		68 Coltricia_subcinnamomea_Dai_17016,
[68] 		69 Coltricia_subcinnamomea_Dai_17022,
[69] 		70 Coltricia_subglobosa_Dai_25569,
[70] 		71 Coltricia_subglobosa_Yuan_6253,
[71] 		72 Coltricia_subverrucata_Dai_12919,
[72] 		73 Coltricia_subverrucata_Dai_15600,
[73] 		74 Coltricia_tenuihypha_Dai_22684,
[74] 		75 Coltricia_tenuihypha_Dai_22690,
[75] 		76 Coltricia_tibetica_Cui_12208,
[76] 		77 Coltricia_velutina_Dai_16980,
[77] 		78 Coltricia_verrucata_Dai_15120,
[78] 		79 Coltricia_verrucata_Dai_15125,
[79] 		80 Coltricia_weii_Cui_12624,
[80] 		81 Coltricia_weii_Dai_13422,
[81] 		82 Coltricia_weii_Dai_25824,
[82] 		83 Coltricia_wenshanensis_Dai_15585,
[83] 		84 Coltricia_wuyiensis_Dai_25601,
[84] 		85 Coltricia_wuyiensis_Dai_26431,
[85] 		86 Coltricia_yunnanensis_CLZhao_4204,
[86] 		87 Coltricia_zixishanensis_CLZhao_7706,
[87] 		88 Fomitiporella_chinensis_Cui_11230,
[88] 		89 Inonotus_griseus_Dai_13436,
[89] 		90 Wu_2076_Coltricia_sp,
[90] 		91 Wu_2077_Coltricia_sp;
	TREE Imported_tree_1 = (1:0.001934329,2:0.0015193287,((((((((((((((((3:0.0712542596,(27:0.0036500652,28:0.0000021739)100:0.1130428971)83:0.0450975742,(74:0.0000029331,75:0.000726154)100:0.1069772252)88:0.0222580436,(((((((6:0.0052492914,7:0.0068060711)100:0.0151371941,(70:0.0000020685,71:0.008520981)100:0.0131657846)100:0.0499476199,(46:0.0202186754,47:0.0210972838)100:0.0613314774)66:0.0102772147,(8:0.1359495029,9:0.0511634945)97:0.0201031103)54:0.003721869,((40:0.0792091491,76:0.018182812)85:0.0052223152,((((53:0.0000700633,55:0.0000021739)79:0.0019581948,54:0.0005896166)97:0.0020729183,(90:0.0004527514,91:0.0000021739)99:0.0049234071)96:0.0211520179,65:0.0436520319)99:0.0407509571)93:0.0137815238)92:0.014185798,((17:0.0000020578,18:0.0019024575)100:0.0697087278,(45:0.0950947591,((51:0.0013675303,52:0.0000021925)100:0.0380903105,86:0.0536964801)100:0.0247768741)57:0.004126112)56:0.0045393776)76:0.0046118094,44:0.0092332894)100:0.064804277)92:0.0281647349,(23:0.0004355062,24:0.0007944473)100:0.130025266)96:0.0287571298,(((13:0.0022809862,14:0.0121583037)100:0.0076634036,50:0.0203279411)100:0.034289084,((48:0.0013495032,49:0.0023816095)100:0.0234728744,87:0.0352262762)99:0.0415073671)100:0.0833083233)72:0.0091098812,39:0.1310985114)100:0.0437851407,(((4:0.0000020346,5:0.0000021739)100:0.0409421729,(29:0.0000021739,30:0.0000021739)100:0.0718881542)100:0.1025951877,22:0.1788932795)56:0.0176316124)70:0.0165785827,((((19:0.159755238,(25:0.0069761001,26:0.0000024576)100:0.2119879011)86:0.006728132,(((31:0.000549761,32:0.0000021739)100:0.049831746,77:0.007487873)100:0.1241542938,(61:0.0000021739,62:0.0000021503)100:0.1012108045)92:0.0232821695)99:0.0414840633,((20:0.0055032556,21:0.0099181854)100:0.104678512,(59:0.0000021739,60:0.0000020041)100:0.1414960924)65:0.014674853)99:0.0387562666,(88:0.2140684921,89:0.1538954215)100:0.3195206896)99:0.0386525489)93:0.0189609562,((41:0.0000020084,42:0.0023560979)100:0.0377508685,43:0.086852071)96:0.0501947799)98:0.016163427,(((33:0.0005920233,34:0.0000023288)100:0.0389188752,83:0.0257307807)100:0.1379143837,(35:0.0000021739,36:0.0017365496)100:0.1628069216)94:0.0172763699)96:0.0153647343,(15:0.0063541698,16:0.0030498455)100:0.0977203216)99:0.0265381223,((((37:0.0023617168,38:0.0000021739)100:0.0137119139,(84:0.0000021806,85:0.0008138269)100:0.0181227272)100:0.0264370286,(66:0.0009799283,67:0.000002456)100:0.0531284822)100:0.0146295941,((72:0.009542666,73:0.00295588)100:0.0148193639,(78:0.0004901447,79:0.0000021739)100:0.0233808762)100:0.04489965)100:0.0301640149)100:0.0233436412,(68:0.000002403,69:0.0028861874)100:0.0663599789)100:0.0187400403,((10:0.006504277,11:0.0012044592)100:0.0237553803,12:0.0693725599)99:0.0179815864)100:0.0533345829,((56:0.0005193496,57:0.0003015079)73:0.000134815,58:0.0009581913)100:0.0162547873)88:0.004742169,((63:0.0007437922,64:0.0013492234)99:0.0007220498,((80:0.000509761,81:0.0040520607)100:0.0007973171,82:0.002788141)100:0.0145654221)87:0.0048679609)95:0.0020613234);

END;


Begin MESQUITE;
		MESQUITESCRIPTVERSION 2;
		TITLE AUTO;
		tell ProjectCoordinator;
		timeSaved 1752546876012;
		getEmployee #mesquite.minimal.ManageTaxa.ManageTaxa;
		tell It;
			setID 0 6556200718726293800;
		endTell;
		getEmployee #mesquite.charMatrices.ManageCharacters.ManageCharacters;
		tell It;
			setID 0 3047716006295006154;
			mqVersion 304;
			checksumv 0 3 1593416804 null  getNumChars 3318 numChars 3318 getNumTaxa 91 numTaxa 91   short true   bits 2305843009213693967   states 15   sumSquaresStatesOnly 4298953.0 sumSquares -2.7670116110563795E19 longCompressibleToShort false usingShortMatrix true   NumFiles 1 NumMatrices 1;
			mqVersion;
		endTell;
		getWindow;
		tell It;
			suppress;
			setResourcesState false false 100;
			setPopoutState 300;
			setExplanationSize 0;
			setAnnotationSize 0;
			setFontIncAnnot 0;
			setFontIncExp 0;
			setSize 700 472;
			setLocation 155 78;
			setFont SanSerif;
			setFontSize 10;
			getToolPalette;
			tell It;
			endTell;
			desuppress;
		endTell;
		getEmployee  #mesquite.charMatrices.BasicDataWindowCoord.BasicDataWindowCoord;
		tell It;
			showDataWindow #3047716006295006154 #mesquite.charMatrices.BasicDataWindowMaker.BasicDataWindowMaker;
			tell It;
				getWindow;
				tell It;
					setExplanationSize 30;
					setAnnotationSize 20;
					setFontIncAnnot 0;
					setFontIncExp 0;
					setSize 600 400;
					setLocation 155 78;
					setFont SanSerif;
					setFontSize 10;
					getToolPalette;
					tell It;
					endTell;
					setActive;
					setTool mesquite.charMatrices.BasicDataWindowMaker.BasicDataWindow.arrow;
					colorCells  #mesquite.charMatrices.ColorByState.ColorByState;
				tell It;
					setStateLimit 9;
					toggleUniformMaximum on;
				endTell;
					colorRowNames  #mesquite.charMatrices.TaxonGroupColor.TaxonGroupColor;
					colorColumnNames  #mesquite.charMatrices.CharGroupColor.CharGroupColor;
					colorText  #mesquite.charMatrices.NoColor.NoColor;
					setBackground White;
					toggleShowNames on;
					toggleShowTaxonNames on;
					toggleTight off;
					toggleThinRows off;
					toggleShowChanges off;
					toggleSeparateLines off;
					toggleShowStates on;
					toggleAutoWCharNames off;
					toggleAutoTaxonNames off;
					toggleShowDefaultCharNames off;
					toggleConstrainCW on;
					toggleBirdsEye off;
					toggleShowPaleGrid off;
					toggleShowPaleCellColors off;
					toggleShowPaleExcluded off;
					togglePaleInapplicable on;
					toggleShowBoldCellText off;
					toggleAllowAutosize off;
					toggleColorsPanel off;
					toggleLinkedScrolling on;
					toggleScrollLinkedTables off;
				endTell;
				showWindow;
				getWindow;
				tell It;
					forceAutosize;
				endTell;
				getEmployee #mesquite.charMatrices.ColorCells.ColorCells;
				tell It;
					setColor Red;
					removeColor off;
				endTell;
				getEmployee #mesquite.categ.StateNamesStrip.StateNamesStrip;
				tell It;
					showStrip off;
				endTell;
				getEmployee #mesquite.charMatrices.AnnotPanel.AnnotPanel;
				tell It;
					togglePanel off;
				endTell;
				getEmployee #mesquite.charMatrices.CharReferenceStrip.CharReferenceStrip;
				tell It;
					showStrip off;
				endTell;
				getEmployee #mesquite.charMatrices.QuickKeySelector.QuickKeySelector;
				tell It;
					autotabOff;
				endTell;
				getEmployee #mesquite.charMatrices.SelSummaryStrip.SelSummaryStrip;
				tell It;
					showStrip off;
				endTell;
				getEmployee #mesquite.align.AlignToDropped.AlignToDropped;
				tell It;
					gapCosts 8 3 2 2;
					subCosts  10 5 10 10 10 5 5 10 10 10 5 10;
				endTell;
				getEmployee #mesquite.molec.ColorByAA.ColorByAA;
				tell It;
					emphasizeDegeneracy off;
				endTell;
				getEmployee #mesquite.molec.SequenceInfoEditor.SequenceInfoEditor;
				tell It;
					panelOpen false;
				endTell;
			endTell;
		endTell;
		endTell;
end;
