# Supplementary material for: Morphological and molecular data reveal one new species of Coltricia and one new species of Sidera in Hymenochaetales from South China
Source: MycoKeys. 2026 Jan 15;127:89–105. doi: 10.3897/mycokeys.127.173104 (PMC12828331; doi:10.3897/mycokeys.127.173104)
Supplement: Supplementary material 2 — Tree of Sidera [file mycokeys-127-089-s002.nxs]

#NEXUS
BEGIN DATA;
	DIMENSIONS NTAX=54 NCHAR=2186;
	FORMAT DATATYPE = DNA GAP = - MISSING = ?;
	MATRIX
	Sidera_americana_Dai_12730 TCGAAGCT-----TTTTGAAAGGGCAAGGTTTTGCAGCTGGTGGCCTTTTTATTTTATTTTAT-AAATTCATCCACAC-GTGCTCG-CCTTGACCTCTCAATAAATTCACCCCTTTACTCAACRCCT--TGTGCACTCTTTTATTGGGA----------GGGGGAAAGAGGTGGC-GGGAGGGAAAAAAGCGTTCCTCTAAA-------ACGAAGAATGCAAAAATGTC--CCCC--------CCTCGTTGCCTCCACCTCCCCCAAATAAAGTC-AAATTTT--ACA-CCCCCAT--GTAATGCAATAGTGACAAATACCATA-TCG--------AATGAAAAACACAACTTTCAACAACGGATCTCTTGG…
	Sidera_borealis_Cui_11216 ACGAGTTC-----TTGAGTCGGGG-------TTGCAGCTGGGTCCTTC---------------------GGGGCCAGA-GTGCTCG-CCTCG----CTCAAA---------TCCACTCTCAAACACC--TGTGCACCTTTTT--GAGGGGCCTTCGGTGCG---------------------GAGCCCTCTTC----------------CGAGGGGGCGACGTCCTCGG---------CCTCCCGAAAAC-----------CCTTTACACG--------------AAA-CCCCTTT--GTATTTTGAT--TGTATGTAAATYGA-TG---------TAAAATAAACACAACTTTCAACAACGGATCTCTTGGC…
	Sidera_borealis_Dai_23803 ACGAGTTC-----TTGAGTCGGGG-------TTGCAGCTGGGTCCTTC---------------------GGGGCCAGA-GTGCTCG-CCTCG----CTCAAA---------TCCACTCTCAAACACC--TGTGCACCTTTTT--GAGGGGCCTTCGGTGCG---------------------GAGCCCTCTTC----------------CGAGGGGGCGACGTCCTCGG---------CCTCCCGAAAAC-----------CCTTTACACG--------------AAA-CCCCTTT--GTATTTTGAT--TGTATGTAAATTGA-TG---------TAAAATAAACACAACTTTCAACAACGGATCTCTTGGC…
	Sidera_borealis_Dai_23960 ACGAGTTC-----TTGAGTCGGGG-------TTGCAGCTGGGTCCTTC---------------------GGGGCCAGA-GTGCTCG-CCTCG----CTCAAA---------TCCACTCTCAAACACC--TGTGCACCTTTTT--GAGGGGCCTTCGGTGCG---------------------GAGCCCTCTTC----------------CGAGGGGGCGACGTCCTCGG---------CCTCCCGAAAAC-----------CCTTTACACG--------------AAA-CCCCTTT--GTATTTTGAT--TGTATGTAAATTGA-TG---------TAAAATAAACACAACTTTCAACAACGGATCTCTTGGC…
	Sidera_borealis_Dai_23962 ACGAGTTC-----TTGAGTCGGGG-------TTGCAGCTGGGTCCTTC---------------------GGGGCCAGA-GTGCTCG-CCTCG----CTCAAA---------TCCACTCTCAAACACC--TGTGCACCTTTTT--GAGGGGCCTTCGGTGCG---------------------GAGCCCTCTTC----------------CGAGGGGGCGACGTCCTCGG---------CCTCCCGAAAAC-----------CCTTTACACG--------------AAA-CCCCTTT--GTATTTTGAT--TGTATGTAAATTGA-TG---------TAAAATAAACACAACTTTCAACAACGGATCTCTTGGC…
	Sidera_borealis_Dai_24120 ACGAGTTC-----TTGAGTCGGGG-------TTGCAGCTGGGTCCTTC---------------------GGGGCCAGA-GTGCTCG-CCTCG----CTCAAA---------TCCACTCTCAAACACC--TGTGCACCTTTTT--GAGGGGCCTTCGGTGCG---------------------GAGCCCTCTTC----------------CGAGGGGGCGACGTCCTCGG---------CCTCCCGAAAAC-----------CCTTTACACG--------------AAA-CCCCTTT--GTATTTTGAT--TGTATGTAAATTGA-TG---------TAAAATAAACACAACTTTCAACAACGGATCTCTTGGC…
	Sidera_borealis_Dai_24187 ACGAGTTC-----TTGAGTCGGGG-------TTGCAGCTGGGTCCTTC---------------------GGGGCCAGA-GTGCTCG-CCTCG----CTCAAA---------TCCACTCTCAAACACC--TGTGCACCTTTTT--GAGGGGCCTTCGGTGCG---------------------GAGCCCTCTTC----------------CGAGGGGGCGACGTCCTCGG---------CCTCCCGAAAAC-----------CCTTTACACG--------------AAA-CCCCTTT--GTATTTTGAT--TGTATGTAAATTGA-TG---------TAAAATAAACACAACTTTCAACAACGGATCTCTTGGC…
	Sidera_inflata_Cui_13610 TCGAGTTC-----TTTG-AAAGGG-------TTGCAGCTGGCCTCTC----------------------CGGGGGCAA-GTGCTCG-CCCCG----CTCAA--------TCCATCCACTCAAACACC--TGTGCACTTTTGTTGAACTCGCGACGGC------------------------------------TCCTCCCCC------GTAAGGGGG---------------------------AAAGACGTCTCCCGTT-CTCCACTTAC----------AA--ACA-CCTTTGAA-TTATTTTGAA----TGTATGAAACAA-AAA--------AAAGTAAATAACAACTTTCAACAACGGATCTCTTGGCT…
	Sidera_lenis_Dai_22834 TCGAGTTC-----TTGAGACGGGG-------TTGCAGCTGGGTCTTTC---------------------GGGGCCAAACGTGCTCG-CCTCG----CTCAAA---------TCCACTCTTAAACACC--TGTGCACTTCTTTTTGAAAGG-GTTCGGTGCG---------------------GAGCTCT--------------------TTAGGGAGCGATGCCTCTTC---------TCCTTCGAAAA------------CTTTTATAACA---------AA--AAA-CCCCTTT--GTATTTTGAT--TGTATGTAAATGAT-TAT--------TGATTTAAACACAACTTTCAACAACGGATCTCTTGGCTCT…
	Sidera_lenis_Dai_22854 TCGAGTTC-----TTGAGACGGGG-------TTGCAGCTGGGTCTTTC---------------------GGGGCCAAACGTGCTCG-CCTCG----CTCAAA---------TCCACTCTTAAACACC--TGTGCACTTCTTTTTGAAAGG-GTTCGGTGCG---------------------GAGCTCT--------------------TTAGGGAGCGATGCCTCTTC---------TCCTTCGAAAA------------CTTTTATAACA---------AA--AAA-CCCCTTT--GTATTTTGAT--TGTATGTAAATGAT-TAT--------TGATTTAAACACAACTTTCAACAACGGATCTCTTGGCTCT…
	Sidera_lenis_Miettinen_11036 TCGAGTTC-----TTGAGACGGGG-------TTGCAGCTGGGTCTTTC---------------------GGGGCCAAACGTGCTCG-CCTCG----CTCAAA---------TCCACTCTTAAACACC--TGTGCACTTCTTTTTGAAAGG-GTTCGGTGCG---------------------GAGCTCT--------------------CTAGGGAGCGATGCCCCTTC---------TCCTTCGAAAA------------CTTTTATAAC----------AA--AAA-CCCCTTT--GTATTTTGAT--TGTATGTAAATGAT-TAT--------TGATTTAAACACAACTTTCAACAACGGATCTCTT…
	Sidera_lowei_Miettinen_X419 -------------------AGGGG-------TTGCAGCTGGCCTCTCT---------------------CCGGGGCAA-GTGCTCG-CCCCG----CTCAAAATT----TACACTCTTTCAAACACC--AGTGCACTTTTTTTAAAGACCTCTC------------------------------TCCGTGTTTTGGTCTTCT-------TCGGGAGGCCAAG------------------CCCCGGGGGTGCGTTT--TT-ATCTCATTACA-------------ACA-CCCTTGA---GTTTTTTTT--TGAATGATGTTTCG-GAT--------ACATTTTAAAACAACTTTCAACAACGGATCTCTTG…
	Sidera_lowei_Miettinen_X426 -------------------AAGGG-------TTGCAGCTGGCCTCTC------------------------GGGGCAA-GTGCTCG-CCTCG----CTCAAAATTC---CACTCTTTCAAAAACACCCCTGTGCACTTTATAAAATCTCTCCGTGCC-------------------------GGTCTCTCTTCCACCCCTCT-------TGAGGGGGTGGGGGATGG-----------CCTTGCGGGGAGGGCATT--TT-ATCTCATCGA----------CA--ACA-CCTTTTT--TCGAGTCATT--TGGAAGCAAATCAT-TTT--------AAACATAAGAACAACTTTCAACAACGGATCTCTTG…
	Sidera_lunata_JS_15063 -----------GAGTTTTG?GGGG-------TTGCAGCTGG?TCTCC----------------------GGGGACAAT-GTGCTCG-CCCTG----CTCAA-------------TCCATTCAACACC--TGTGCACTTTGTGAGGTTTGGTGTGTGTCCCCTCCAG----------CGAATGGAGCCGCTCCTTCGAGGTCC-------ACTCGAAGTCGAG------------------CCGGGGGAAACCTTCCGATC-CTCTCGTTTCA---------CA--AAC-CCTTGAT--AAAGTCTTGT--CGAATGTTAAATG-------------CAATGTAAATACAACTTTCAACAACGGATCTCTTGGCTCT…
	Sidera_malaysiana_Dai_18570 TCGAGTTCCT-TTTGAGAAAAGGG-------TTGTAGCTGGTCCCCCTT-----------------GCGGGGGGGCAG-GTGCTCG-CCCCT----CTCAT--------CCACTCTTCTCAAACACC--TCCGTGCACACTTCTTTTTCTCCCTTCCTGCC----------------CGTGGGCGTCTTCCTCCCTTTCCCTCCGAACGCGGGGGGGTCGGGCGAGGGGGAGGTCTCGGCGAGAGGGGGGGAAA-------AACGCATCAACACACCTTCGAA--ACA-CATGYGTGGGGTTTGC-----TAAAACCAAAGAAA-AAA--------ATGTTTAGAAACAACTTTCAACAACGGATCTCTTG…
	Sidera_minutipora_Cui_16720 TCGAGTTC-----TTTGAAAAGGG-------TTGCAGCTGGCCTCTC----------------------CGGGGGCAA-GTGCTCG-CCTTG----CTCAAAATT------TCGCTCTTCAAACACC--TGTGCACTCTTTACTGCGTGGTTTTTCCGAGGAGGAGTGAAC-----GGAAAGGTGGCCTTGGTTGTTGCCTT-------TCGAGAAACTC------------------CTTGTCGGGAGGGCCTCCT----GTCTTATTTA----------CA--ACG-CCTTCCG--AGTTTTTGAA--TGTACATTTTGAAC-AAA--------AATTATTAAAACAACTTTCAACAACGGATCTCTTG…
	Sidera_minutipora_Gates_FF257 TCGAGTTC-----TTTGAAAAGGG-------TTGCAGCTGGCCTCTC----------------------CGGGGGCAA-GTGCTCG-CCTTG----CTCAAAATT------TCGCTCTTCAAACACC--TGTGCACTCTTTACTGCGTGGTTYTTCCGAGGAGGAGTGAAC-----GGAAAGGTGGCCTTGGTYGTTGCCTT-------TCGAGAAACTC------------------CTTGTCGGGAGGGCCTCCT----GTCTTATTTA----------CA--ACG-CCTTCCG--AGTTTTTGAA--TGTACATTTTGAAC-AAA--------AATTATTAAAACAACTTTCAACAACGGATCTCT…
	Sidera_minutissima_Dai_18471A TCGAGTCG-----TTTGAAAAGGG-------TTGCAGCTGGCCTCTC------------------------GGGGCAC-GTGCTCG-CCCGG----CTCAATACTT---CTTATCCTTTCAAACACC--TGTGCACTTACT------------------------------------GAAGGCCTCAGAGTGCCCCTTTTCT-------TCGGAAAGGCGGACGCCC--------------------GAGGTTTTTCTAA-CATATATCAC-----------A--ACA-CCTGATCGAGTCTTTTGTA--TGAAGTTTGATTAA-ACA--------AATTAAAAAAACAACTTTCAACAACGGATCTCT…
	Sidera_minutissima_Dai_19529 TCGAGTCG-----TTTGAAAAGGG-------TTGCAGCTGGCCTCTC------------------------GGGGCAC-GTGCTCG-CCCGG----CTCAATACTT---CTTATCCTTTCAAACACC--TGTGCACTTACT------------------------------------GAAGGCCTCAGAGTGCCCCTTTTCT-------TCGGAAAGGCGGACGCCC--------------------GAGGTCTTTCTAA-CATATATCAC-----------A--ACA-CCTGATCGAGTCTTTTGTA--TGAAGTTTGATTAA-ACA--------AATTAAAAAAACAACTTTCAACAACGGATCTCTT…
	Sidera_minutissima_Dai_22495 TCGAGTCG-----TTTGAAAAGGG-------TTGCAGCTGGCCTCTG------------------------GGGGCAC-GTGCTCG-CCCGG----CTCAATATTT---TTTATCCTTTCAAACACC--TGTGCACTTACT------------------------------------GAAGGCCTCAGAGTCCCCCTTTTTT-------TGGGAAAGGCGGACGCCC--------------------GAGGTTTTTCTAA-CATATATCAC-----------A--ACA-CCTGATCGAGTTTTTTGTA--TGAAGTTTGATTAA-ACA--------AAATAAAAAAACAACTTTCAACAACGGATCTCTT…
	Sidera_parallela_Cui_10346 ------------------------------------------------------------------------------------------------------------------------------------------------------------------------------------------------TTCCTCTAAA-------ACGAGGAATGCAAAAATGCC--CCTCCC------ACTTGTCGCCTCCACCTCCCC------------AAATTTA--AAC-CCCCCAT--GTAACGCAATAGTGACAATGTATCGA-ATG--------AAATGAAAACACAACTTTCAACAACGGATCTCTTGG…
	Sidera_parallela_Cui_10361 ------------------------------------------------------------------------------------------------------------------------------------------------------------------------------------------------TTCCTCTAAA-------ACGAGGAATGCAAAAATGCC--CCTCCC------ACTTGTCGCCTCCACCTCCCC------------AAATTTA--AAC-CCCCCAT--GTAACGCAATAGCGACAATGTATCGA-ATG--------AAATGAAAACACAACTTTCAACAACGGATCTCTTGG…
	Sidera_parallela_Dai_22038 ------------------------------------------------------------------------------------------------------------------------------------------------------------------ATAAGAGGTTGGCGGGAGGGGAAAAAAATGTTCCTCTAAA-------ACGAGGAATGCAAAAATGCC--CCTCCC------ACTTGTTGCCTCCACCTCCCC------------AAATTTA--AAC-CCCCCAT--GTAACGCAATAGTGACAATGTATCGA-ATG--------AAATGAAAACACAACTTTCAACAACGGATCTCTTGG…
	Sidera_parallela_Dai_22635 TCGAAGCT-----TTTTGAAAGGCAAGGTTTTTGCAGCTGGTGGTCTGTGT-TTTTCTTTTAAAAAATCCATCCACAC-GTGCTCG-CCTTGACCTCTCAATAAATT----------CTAAACACCT--TGTGCACTCTTCTTATAGGG-------AGGGGGATAAGAGGTTGGCGGGAGGGGAAAAAAATGTTCCTCTAAA-------ACGAGGAATGCAAAAATGCC--CCTCCC------ACTTGTCGCCTCCACCTCCCC------------AAATTTA--AAC-CCCCCAT--GTAACGCAATAGTGACAATGTATCGA-ATG--------AAATGAAAACACAACTTTCAACAACGGATCTCTTGG…
	Sidera_punctata_Dai_22119 ---------------------------------------------------------------------------------------------------------------------------------------------------------------------------------------------------------------------------------------------------------------------------ATAC----------AA--ACA-CCTTCAAT-------------CCTGAATGCATTTG-TAA--------AAATAATAAAACAACTTTCAACAACGGATCTCTTGGC…
	Sidera_roseo_bubalina_Dai_11277 TCGAGTTAA----TTTGAAAAGGG-------TTGCAGCTGGCCTTTC-----------------------GGGGCAAA-GTGCTCG-CCTGG----CTCAAAAT-----TCCACTCTTTCAAACACC--TGTGCACTCTTATAAATCTCTTCGTGTTTGG-------------------------------------------------------------------------CTCTTGGGCCACGCGAGGCTGTGTTTA-TCCTTCATAC----------AA--ACA-CCTTTTTT-GAAATTTCAT----TGAATGTAATCG-TA---------AAAGTAAAAAACAACTTTCAACAACGGATCT…
	Sidera_salmonea_Dai_23343 --------------------------------------------------------------------------------------------------------------------------------------------------------------------------------------AAAAAGGGTGCCCTTTTCTC-------ACGAAAAAGCAAGCACCGGC--ACCCTTGGAA-TCCTCGTCGCCGTTGCCTCCCCCTCGCAATA---ATTTAAA--ACA-CCCCCCA--ATGTAACAATAGTGACAGAAAAATGTAAAA--------AGTAACAAACACAACTTTCAACAACGGATCTCTTGGC…
	Sidera_salmonea_Dai_23354 TTGAAGT------TTTTTGAAGGGCGGGGTTTTGCAGCTGGTGGATGG--------GAAAAAAACAACCTGTCCACAC-GTGCTCG-CCTTGCCCTCTCAATAAAA---TCACCTTTCTCAACACCT--TGTGCACTTCTTTGAGGAGG--------AGGGGGTGGCGGGAGGAGGAAAAAGAAAAAGGGTGCCCTTTTCTC-------ACGAAAAAGCAAGCACCGGC--ACCCTTGGAA-TCCTCGTCGCCGTTGCCTCCCCCTCGCAATA---ATTTAAA--ACA-CCCCCCA--ATGTAACAATAGTGACAGAAAAATGTAAAA--------AGTAACAAACACAACTTTCAACAACGGATCTCTTGGC…
	Sidera_salmonea_Dai_23428 TTGAAGT------TTTTTGAAGGGCGGGGTTTTGCAGCTGGTGGATGG--------GGAAAAAACAACCTGTCCACAC-GTGCTCG-CCTTGCCCTCTCAATAAAA---TCACCTTTCTCAACACCT--TGTGCACTTCTTTGAGGAGGG------AGGGGGGTGGCGGGAGGAGGAAAAAGAAAAAGGGTGCCCTTTTCTC-------ACGAAAAAGCAAGCACCGGC--ACCCTTGGAA-TCCTCGTCGCCGTTGCCTCCCCCTCGCAATA---ATTTAAA--ACA-CCCCCCA--ATGTAACAATAGTGACAGAAAAATGTAAAA--------AGTAACAAACACAACTTTCAACAACGGATCTCTTGGC…
	Sidera_salmonea_Dai_23612 -------------------------------------------------------------------------------------------------------------------------------------------------------------------------------------------------------------------------------------------------------------------------------------------------------------------------------------------------------------------------------------…
	Sidera_sp_Wu_1847 ACGAGTTC-----TTGAGACGGGG-------CTGCAGCTGGGTCCTTC---------------------TGGGCCAGA-GTGCTCG-CCTTG----CTCAAA---------TCCACTCTCAAACACC--TGTGCACCTTTTTCTGAGGGATC---------------------------------------------------------TCTGGGGGCGATGCCCTTGG---------CTTCTCGAGGAAAC---------CCTTTACACA----------AA--AAA-CCCATTT--GTATTTTGAT--TGTATGTAAATTGA-TGT--------TAATGTAAACACAACTTTCAACAACGGATCTCTTGGCTCTCGCAT…
	Sidera_sp_Wu_1848 ACGAGTTC-----TTGAGACGGGG-------CTGCAGCTGGGTCCTTC---------------------TGGGCCAGA-GTGCTCG-CCTTG----CTCAAA---------TCCACTCTCAAACACC--TGTGCACCTTTTTCTGAGGGATC---------------------------------------------------------TCTGGGGGCGATGCCCTTGG---------CTTCTCGAGGAAAC---------CCTTTACACA----------AA--AAA-CCCATTT--GTATTTTGAT--TGTATGTAAATTGA-TGT--------TAATGTAAACACAACTTTCAACAACGGATCTCTTGGCTCTCGCAT…
	Sidera_sp__Dollinger_922 TCGAGTCCT----TTTGGAAGGGG-------TTGCAGCTGGCCTCTCT---------------------CCGGGGCAA-GTGCTCG-CCCCG----CTCAAAATT----TACACTCTTTCAAACACC--AGTGCACTTTTTTTAAAGACCTCTC------------------------------TCCGTGTTTTGGTCTTCT-------TCGGGAGGCCAAG------------------CCCCGGGGGTGCGTTT--TT-ATCTCATTACA-------------AAA-CACCCTT---GAGTTTTTT--TGAATGATGTTTCR-GAT--------ACATTTTAAAACAACTTTCAACAACGGATCTCTTGGCT…
	Sidera_srilankensis_Dai_19581 ---------------------------------------------------------------------------------------------------------------------------------------------------------------------------------------------------------------------------GGGC--------------------------------------------------------------------------------------------------------------------------------------------------…
	Sidera_srilankensis_Dai_19654 TCGAGTTCCC---TTTGAAAAGGG-------TTGTAGCTGGCCTCCCCCCCCC-------------TCGGGGAGGCAG-GTGCTCG-CCCCT----CTCAT--------CCACTCTTCTCAAACACC--TTCGCGCACCCTTTTCTCCCTTCCTGCCTGTG----------------GGCATACGCTCCTTCCCCCTTCCCTCCAAA--CAGGGGGGGTGGGCGACGGGAAGCCCTCGGCGAGGACGGGAAATGC------ATCTCATCGCAACACCTTCGAA--ACA-CGTGTGTGGGGTTTCCTAGAAAACCAAAAGAAAAA-AAA--------AAGTCTAAAAACAACTTTCAACAACGGATCTCT…
	Sidera_tenuis_Dai_18697 TCGAGTTC-----TTTGAAAAGGG-------TTGCAGCTGGCCCCTC------------------------GGGGCAA-GTGCTCG-CTCCT----CTCAAAACTT--ATCCACTCTTTCAAACACC--CGTGCACTTTTAAACTTGTGGCTTCTCGGAGGAGGGGAGA---------------------------------------GGGAGGGGAGGAAGCTCCCGGA-ACCTCCTCGACGACGGGAGGCCTCACGTT-CTCTCATCACA---------CA--ACA-CCYTTTG--AGTTTTTGTA--TGTTTGTATA-----TGT--------TATAAATGAAACAACTTTCAACAACGGATCTCTTGGCTC…
	Sidera_tenuis_Dai_18698 TCGAGTTC-----TTTGAAAAGGG-------TTGCAGCTGGCCCCTC------------------------GGGGCAA-GTGCTCG-CTCCT----CTCAAAACTT--ATCCACTCTTTCAAACACC--CGTGCACTTTTAAACTTGTGGCTTCTCGGAGGAGGGGAGA---------------------------------------GGGAGGGGAGGAAGCTCCCGGA-ACCTCCTCGACGACGGGAGGCCTCACGTT-CTCTCATCACA---------CA--ACA-CCYTTTG--AGTTTTTGTA--TGTTTGTATA-----TGT--------TATAAATGAAACAACTTTCAACAACGGATCTCTTGGCTC…
	Sidera_tianshanensis_Cui_19132 TTGAGTTTTTTTTTTTTTGAAGGGGGGGGTTTTGCAGCTGGCGGACGG-----------AAAAACAACCTGTCCACAC-GTGCTCGCCCTTGCCCTCTCAATAAAA---TCACCTTTCTCAACACCT--TGTGCACTCTTTTGAGGAGG--------AGGGTGGCGGGAGGAGGAAAAGAAAAAGAGGGTGTTCCTTTTCTC-------ACGAAAAA---------AGC--ACCCTTGGAAGTCCTCGTTGCGTTGCCCTCCCCCTCGCAATA---ATTTAAA--ACACCCCCCCA--ATGTAACAATAGTGACAGAAAAATGT-AAA--------AGTAACAAACACAACTTTCAACAACGGATCTC…
	Sidera_tianshanensis_Cui_19143 TTGAGTTTTTTTTTTTTTGAAGGGGGGGGTTTTGCAGCTGGCGGACGG-----------AAAAACAACCTGTCCACAC-GTGCTCGCCCTTGCCCTCTCAATAAAA---TCACCTTTCTCAACACCT--TGTGCACTCTTTTGAGGAGG--------AGGGTGGCGGGAGGAGGAAAAGAAAAAGAGGGTGTTCCTTTTCTC-------ACGAAAAA---------AGC--ACCCTTGGAAGTCCTCGTTGCGTTGCCCTCCCCCTCGCAATA---ATTTAAA--ACACCCCCCCA--ATGTAACAATAGTGACAGAAAAATGT-AAA--------AGTAACAAACACAACTTTCAACAACGGATCTC…
	Sidera_tibetica_Dai_21057 TCGAGTAC-----TTTGAAAAGGG-------TTGCAGCTGGCCTCTC------------------------GGGGCAA-GTGCTCG-CCCCG----CTCAAA--------TAATCCACTCAAACACC--TGTGCACCTTTTTGAACTCGCGATTTTT----------------------------------------------------TCGGACGAGGGGATGTCAAAG---TCCCTTTGACCGGAGGGGTCACCCGTT-C---TATTAC----------AA--ACA-CCTATTG--AGTTTTTGAA--TGTAAATYGGTTGG-CT---------TAAATAAAATACAACTTTCAACAACGGATCTCTTGGC…
	Sidera_tibetica_Dai_22151 ----------------------------------------------------------------------------------------------------------------------------------------------------------------------------------------------------------------------------------AAAG---TCCCTTTGACCGGAGGGGTCACCCGTT-CTATTATTAC----------AA--ACA-CCTATTG--AGTTTTTGAA--TGTAAATTGGTTGG-CT---------TAAATAAAATACAACTTTCAACAACGGATCTCTTGGC…
	Sidera_tibetica_Dai_23407 TCGAGTAC-----TTTGAAAAGGG-------TTGCAGCTGGCCTCTC------------------------GGGGCAA-GTGCTCG-CCCCG----CTCAAA--------TAATCCACTCAAACACC--TGTGCACCTTTTTGAACTCGCGATTTTT----------------------------------------------------TCGGACGAGGGGATGTCAAAG---TCCCTTTGACCGGAGGGGTCACCCGTT-C---TATTAC----------AA--ACA-CCTATCG--AGTTTTTGAA--TGTAAATTGGTTGG-CT---------TAAATAAAATACAACTTTCAACAACGGATCTCTTGGC…
	Sidera_tibetica_Dai_23648 TCGAGTAC-----TTTGAAAAGGG-------TTGCAGCTGGCCTCTC------------------------GGGGCAA-GTGCTCG-CCCCG----CTCAAA--------TAATCCACTCAAACACC--TGTGCACCTTTTTGAACTCGCGATTTTT----------------------------------------------------TCGGACGAGGGGATGTCAAAG---TCCCTTTGACCGGAGGGGTCACCCGTT-C---TATTAC----------AA--ACA-CCTATTG--AGTTTTTGAA--TGTAAATTGGTTGG-CT---------TAAATAAAATACAACTTTCAACAACGGATCTCTTGGC…
	Sidera_vesiculosa_BJFC_025367 TCGAGTTA-----CTTGAAAAGGG-------TTGCAGCTGGCCTCTC-----------------------GGGGCAAA-GTGCTCG-CCCGG----CTCAAAAA-----TTCACTCTTTCAAACACC-CTGTGCACTTT-ATAAATCTCTTCGCGTCGG--------------------------------------------------------------------------CTCCCGAGCCGCGCGTGGATGCGTTTA-TCCTTCACAC----------AA--ACA-CCTTCAAT-------------TGTGAATGCATTTG-TAA--------AATTAATAAAACAACTTTCAACAACGGATCTCT…
	Sidera_vesiculosa_Dai_17845 TCGAGTTA-----CTTGAAAAGGG-------TTGCAGCTGGCCTCTC-----------------------GGGGCAAA-GTGCTCG-CCCGG----CTCAAAAA-----TTCACTCTTTCAAACACC-CTGTGCACTTT-ATAAATCTCTTCGCGTCGG--------------------------------------------------------------------------CTCCCGAGCCGCGCGTGGATGCGTTTA-TCCTTCACAC----------AA--ACA-CCTTCAAT-------------TGTGAATGCATTTG-TAA--------AATTAATAAAACAACTTTCAACAACGGATCTCTTG…
	Sidera_vulgaris_HUBO_7745 TCGAGTAC-----TTTGAAAAGGG-------TTGCAGCTGGCCTCTC------------------------GGGGCAA-GTGCTCG-CCCCG----CTCAAA--------TAATCCACTCAAACACC--TGTGCACCTTTTTGAACTCGCGATTTTT----------------------------------------------------TCGGACGAGGGGATGTCAAAG---TCCCTTTGACCGGAGGGGTCACCCGTT-C---TATTAC----------AA--ACA-CCTATTG--AGTTTTTGAA--TGTAAATYGGTTGG-CT---------TAAATAAAATACAACTTTCAACAACGGATCTCTTGGC…
	Sidera_vulgaris_HUBO_8296 --------------------AGGG-------TTGCAGCTGGCCTCTC------------------------GGGGCAA-GTGCTCG-CCCCG----CTCAAA--------TAATCCACTCAAACACC--TGTGCACCTTTTTGAACTCGCGATTTTT----------------------------------------------------TCGGACGAGGGGATGTCAAAG---TCCCTTTGACCGGAGGGGTCACCCGTT-C---TATTAC----------AAACACA-CCTATTG--AGTTTTTGAA--TGTAAATCGGTTGG-CT---------TAAATAAAATACAACTTTCAACAACGGATCTCTTGGC…
	Sidera_vulgaris_SALA_Fungi_3749 TCGAGTAC-----TTTGAAAAGGG-------TTGCAGCTGGCCTCTC------------------------GGGGCAA-GTGCTCG-CCCCG----CTCAAA--------TAATCCACTCAAACACC--TGTGCACCTTTTTGAACTCGCGATTTTT----------------------------------------------------TCGGACGAGGGGATGTCAAAG---TCCCTTTGACCGGAGGGGTCACCCGTT-C---TATTAC----------AA--ACA-CCTATTG--AGTTTTTGAA--TGTAAATCGGTTGG-CT---------TAAATAAAATACAACTTTCAACAACGGATCT…
	Sidera_vulgaris_SALA_Fungi_4105 TCGAGTAC-----TTTGAAAAGGG-------TTGCAGCTGGCCTCTC------------------------GGGGCAA-GTGCTCG-CCCCG----CTCAAA--------TAATCCACTCAAACACC--TGTGCACCTTTTTGAACTCGCGATTTTT----------------------------------------------------TCGGACGAGGGGATGTCAAAG---TCCCTTTGACCGGAGGGGTCACCCGTT-C---TATTAC----------AAACACA-CCTATTG--AGTTTTTGAA--TGTAAATTGGTTGG-CT---------TAAATAAAATACAACTTTCAACAACGGATCT…
	Sidera_vulgaris_sensu_lato_Dai_19173 TCGAAGCT-----TTTTGAAAGGGCAAGGTTTTGCAGCTGGTGGCCTTTTTATTTTATTTTATAAAATTCATCCACAC-GTGCTCG-CCTTGACCTCTCAATAAATTCACCCCTTTACTCAACACCT--TGTGCACTCTTTTATTGGGA---------GGGGGGAAAGAGGTGGC-GGGAGGGAAAAAAGCGTTCCTCTAAA-------ACGAAGAATGCAAAAATGTC--CCCC--------CCTCGTTGCCTCCACCTCCCCCAAATAAAGTCAAAATTTT--ACA-CCCCCAT--GTAATGCAATAGTGACAAATACCATAATCG--------AACGAAAAACACAACTTTCAACAACG…
	Sidera_vulgaris_sensu_lato_Dai_22822 ACGAGTTC-----TTGAGTCGGGG-------TTGCAGCTGGGTCCTTC---------------------GGGGCCAGA-GTGCTCG-CCTCG----CTCAAA---------TCCACTCTCAAACACC--TGTGCACCTTTTT--GAGGGGCCTTCGGTGCG---------------------GAGCCCTCTTC----------------CGAGGGGGCGACGTCCTCGG---------CCTCCCGAAAAC-----------CCTTTACACG--------------AAA-CCCCTTT--GTATTTTGAT--TGTATGTAAATTGA-TG---------TAAAATAAACACAACTTTCAACAACG…
	Sidera_vulgaris_sensu_lato_Ryvarden_37198 ACGAGTTC-----TTGAGACGGGG-------TTGTAGCTGGGTCCTTC---------------------GGGGCCAGA-GTGCTCG-CCTCG----CTCAAA---------TCCACTCTCAAACACC--TGTGCACTTCTTTTTGAGGGACCTTTGGTGCG---------------------GATCCCCCTCCTTC------------GGGGGGAGGAGACGCCCTCGG---------TCGTTCGAAAAC-----------CCTTTACACAA---------AA--AAC-CCCCTTT--GTATTTTGAT--TGTATGTAAACTTT-GACA-------TAATGTAAACACAACTTTCAA…
	Skvortzovia_furfuracea_KHL_11738 -------------CACATCAGAGG-------GCGCGAGTGGTCTGTC----------------------------------------CCTTGC-----------------------------------------------------------------------------------CAACGGGCCTCGATTCCTCCGTGGGTTCGAGGCTTGGAGGGGTGGATCCTGGCG----ACCT-----------------------CCTTCACATCA---------CA--AAC-TCTTGAAC-GTATCCAGAA--CGTGTAGCAGCCCT-CGTGTGGGGCAGTCCTT?ATTACGACTTTCTACAACGGATC…
	Skvortzovia_furfurella_KHL_10180 ------------------------------------------------------------------------------------------------------------------------------------------------------------------------------------------------------------------------------------------------------------------------------------------------------------------------------------------------------------------------------…
;
END;
begin mrbayes;
		outgroup Skvortzovia_furfurella_KHL_10180;
outgroup Skvortzovia_furfuracea_KHL_11738;
	Prset statefreqpr=dirichlet(1,1,1,1);
	lset nst=6 rates=invgamma;
	mcmc ngen= 1000000;
end;
